# Supplementary material for: Case Report: Metagenomic Next-Generation Sequencing for Diagnosis of Human Encephalitis and Endophthalmitis Caused by Pseudorabies Virus
Source: Front Med (Lausanne). 2022 Jan 14;8:753988. doi: 10.3389/fmed.2021.753988 (PMC8795075; doi:10.3389/fmed.2021.753988)
Supplement: Supplementary file 2 [file Table_1.XLSX]

## Sheet: CSF
Reads number	Reference	Identity	Start	End
1	JF797218.1	97.33	131110	131036
1	BK001744.1	97.33	110396	110470
1	BK001744.1	97.33	134206	134132
1	JF797218.1	97.33	109085	109159
1	LT934125.1	97.22	110110	110181
1	LT934125.1	96.05	133607	133532
2	LT934125.1	96	127016	126942
2	LT934125.1	96	116701	116775
3	JF797218.1	97.33	76586	76512
3	BK001744.1	97.33	77704	77630
3	LT934125.1	97.33	77393	77319
4	LT934125.1	100	31036	30962
4	BK001744.1	100	31205	31131
4	JF797218.1	100	30422	30348
5	BK001744.1	98.65	53934	53861
5	LT934125.1	98.65	53565	53492
5	JF797218.1	98.65	52923	52850
6	LT934125.1	97.33	69960	70034
6	BK001744.1	96	70305	70379
6	JF797218.1	96	69178	69252
7	JF797218.1	100	17721	17647
7	BK001744.1	100	18528	18454
7	LT934125.1	100	18299	18225
8	BK001744.1	97.33	124333	124259
8	JF797218.1	97.33	122128	122054
8	LT934125.1	96	123831	123757
9	BK001744.1	100	23597	23523
9	LT934125.1	96	23363	23289
9	JF797218.1	96	22783	22709
10	JF797218.1	100	26500	26574
10	LT934125.1	100	27111	27185
10	BK001744.1	100	27283	27357
11	LT934125.1	100	56546	56620
11	JF797218.1	100	55895	55969
11	BK001744.1	100	56902	56976
12	LT934125.1	96	8908	8982
12	JF797218.1	94.67	8425	8499
12	BK001744.1	94.67	8842	8916
13	LT934125.1	100	105488	105414
13	JF797218.1	100	135836	135910
13	JF797218.1	100	104359	104285
13	LT934125.1	100	138229	138303
13	BK001744.1	100	138888	138962
13	BK001744.1	100	105714	105640
14	JF797218.1	97.33	122837	122911
14	LT934125.1	97.33	124537	124611
14	BK001744.1	97.33	125042	125116
15	BK001744.1	97.33	8761	8687
15	LT934125.1	97.33	8827	8753
15	JF797218.1	97.33	8344	8270
16	BK001744.1	97.33	49552	49478
16	JF797218.1	97.33	48609	48535
16	LT934125.1	97.33	49221	49147
17	BK001744.1	100	96391	96465
17	LT934125.1	100	96024	96098
17	JF797218.1	100	95064	95138
18	JF797218.1	98.65	92002	91929
18	LT934125.1	98.65	92866	92793
18	BK001744.1	98.65	93264	93191
19	LT934125.1	100	105356	105430
19	LT934125.1	100	138361	138287
19	JF797218.1	100	104227	104301
19	BK001744.1	100	139020	138946
19	BK001744.1	100	105582	105656
19	JF797218.1	100	135968	135894
20	BK001744.1	98.67	53934	53860
20	LT934125.1	98.67	53565	53491
20	JF797218.1	98.67	52923	52849
21	LT934125.1	98.57	127187	127118
21	BK001744.1	98.57	116788	116857
21	BK001744.1	98.57	127814	127745
21	JF797218.1	98.57	114901	114970
21	LT934125.1	98.57	116530	116599
21	JF797218.1	98.57	125294	125225
22	JF797218.1	98.65	97210	97137
22	BK001744.1	98.65	98536	98463
22	LT934125.1	98.65	98179	98106
23	LT934125.1	96	119074	119148
23	JF797218.1	96	117370	117444
23	BK001744.1	94.67	119573	119647
24	BK001744.1	100	104121	104195
24	JF797218.1	100	137438	137364
24	LT934125.1	100	139822	139748
24	BK001744.1	100	140481	140407
24	JF797218.1	100	102757	102831
24	LT934125.1	100	103895	103969
25	LT934125.1	100	87071	86997
25	BK001744.1	100	87448	87374
25	JF797218.1	100	86186	86112
26	JF797218.1	100	31399	31472
26	LT934125.1	100	32007	32080
26	BK001744.1	100	32182	32255
27	LT934125.1	100	130817	130746
27	BK001744.1	100	131461	131390
27	BK001744.1	100	113141	113212
27	LT934125.1	100	112900	112971
27	JF797218.1	100	111838	111909
27	JF797218.1	100	128357	128286
28	LT934125.1	100	127591	127665
28	JF797218.1	100	114488	114414
28	JF797218.1	100	125707	125781
28	BK001744.1	100	128227	128301
28	BK001744.1	100	116375	116301
28	LT934125.1	100	116126	116052
29	BK001744.1	100	122145	122219
29	LT934125.1	100	121646	121720
29	JF797218.1	100	119943	120017
30	BK001744.1	100	131461	131390
30	JF797218.1	100	128357	128286
30	JF797218.1	100	111838	111909
30	BK001744.1	100	113141	113212
30	LT934125.1	100	130817	130746
30	LT934125.1	100	112900	112971
31	BK001744.1	97.33	37564	37490
31	JF797218.1	97.33	36621	36547
31	LT934125.1	97.33	37227	37153
32	JF797218.1	100	122447	122373
32	BK001744.1	100	124652	124578
32	LT934125.1	100	124150	124076
33	JF797218.1	100	106798	106731
33	BK001744.1	100	108150	108083
34	JF797218.1	98.67	65727	65801
34	BK001744.1	98.67	66854	66928
34	LT934125.1	98.67	66509	66583
35	JF797218.1	100	125213	125287
35	BK001744.1	100	116869	116795
35	LT934125.1	100	116611	116537
35	BK001744.1	100	127733	127807
35	JF797218.1	100	114982	114908
35	LT934125.1	100	127106	127180
36	BK001744.1	98.67	132850	132924
36	LT934125.1	98.67	111465	111391
36	BK001744.1	98.67	111752	111678
36	JF797218.1	98.67	129754	129828
36	LT934125.1	98.67	132252	132326
36	JF797218.1	98.67	110441	110367
37	JF797218.1	98.67	3750	3676
37	LT934125.1	98.67	4233	4159
37	BK001744.1	98.67	4167	4093
38	LT934125.1	96	128875	128949
38	BK001744.1	96	115098	115024
38	LT934125.1	96	114842	114768
38	BK001744.1	96	129504	129578
39	BK001744.1	98.67	76163	76237
39	LT934125.1	98.67	75831	75905
39	JF797218.1	98.67	75045	75119
40	JF797218.1	100	120014	119940
40	LT934125.1	100	121717	121643
40	BK001744.1	100	122216	122142
41	JF797218.1	100	48898	48824
41	LT934125.1	100	49510	49436
41	BK001744.1	100	49841	49767
42	LT934125.1	100	80403	80329
42	BK001744.1	100	80787	80713
42	JF797218.1	100	79525	79451
43	LT934125.1	97.33	51701	51775
43	JF797218.1	97.33	51048	51122
43	BK001744.1	97.33	52059	52133
44	JF797218.1	100	51153	51227
44	LT934125.1	100	51806	51880
44	BK001744.1	100	52164	52238
45	BK001744.1	94.67	45003	44929
45	JF797218.1	94.67	44060	43986
45	LT934125.1	94.67	44672	44598
46	LT934125.1	98.65	94341	94414
46	BK001744.1	97.3	94724	94797
46	JF797218.1	97.3	93462	93535
47	LT934125.1	97.33	3999	4073
47	BK001744.1	97.33	3933	4007
47	JF797218.1	97.33	3516	3590
48	JF797218.1	100	29569	29643
48	BK001744.1	100	30352	30426
48	LT934125.1	98.67	30180	30254
49	JF797218.1	100	129259	129185
49	LT934125.1	100	111944	112018
49	JF797218.1	100	110936	111010
49	BK001744.1	100	112240	112314
49	LT934125.1	100	131773	131699
49	BK001744.1	100	132362	132288
50	LT934125.1	98.57	110659	110728
50	LT934125.1	98.57	133058	132989
51	BK001744.1	95.95	56302	56375
51	LT934125.1	95.95	55946	56019
51	JF797218.1	95.95	55295	55368
52	LT934125.1	100	114069	113997
52	BK001744.1	100	130275	130347
52	JF797218.1	100	113018	112946
52	LT934125.1	100	129648	129720
52	BK001744.1	100	114327	114255
52	JF797218.1	100	127177	127249
53	BK001744.1	100	136308	136234
53	JF797218.1	100	106942	107016
53	JF797218.1	100	133253	133179
53	LT934125.1	100	108081	108155
53	BK001744.1	100	108294	108368
53	LT934125.1	100	135636	135562
54	LT934125.1	96	73183	73109
54	BK001744.1	96	73515	73441
54	JF797218.1	96	72397	72323
55	JF797218.1	100	70123	70049
55	LT934125.1	100	70907	70833
55	BK001744.1	100	71241	71167
56	JF797218.1	100	85097	85030
56	LT934125.1	100	85984	85917
56	BK001744.1	100	86359	86292
57	BK001744.1	100	119822	119748
57	LT934125.1	100	119323	119249
57	JF797218.1	98.67	117619	117545
58	JF797218.1	100	80544	80471
58	LT934125.1	100	81422	81349
58	BK001744.1	100	81806	81733
59	LT934125.1	98.67	122873	122947
59	BK001744.1	98.67	123375	123449
59	JF797218.1	98.67	121170	121244
60	JF797218.1	98.67	75049	74975
60	LT934125.1	98.67	75835	75761
60	BK001744.1	98.67	76167	76093
61	BK001744.1	100	93296	93370
61	LT934125.1	100	92898	92972
61	JF797218.1	100	92034	92108
62	BK001744.1	100	119713	119640
62	JF797218.1	100	117510	117437
62	LT934125.1	100	119214	119141
63	LT934125.1	100	103655	103581
63	LT934125.1	100	140062	140136
63	JF797218.1	100	102517	102443
63	BK001744.1	100	103881	103807
63	BK001744.1	100	140721	140795
63	JF797218.1	100	137678	137752
64	LT934125.1	98.67	94597	94523
64	JF797218.1	97.33	93718	93644
64	BK001744.1	97.33	94980	94906
65	LT934125.1	100	102411	102337
65	LT934125.1	100	141306	141380
65	JF797218.1	98.67	138816	138890
65	BK001744.1	98.67	102743	102669
65	JF797218.1	98.67	101379	101305
65	BK001744.1	98.67	141859	141933
66	BK001744.1	96	15593	15667
66	JF797218.1	96	15176	15250
66	LT934125.1	96	15641	15715
67	LT934125.1	100	96193	96267
67	BK001744.1	100	96560	96634
67	JF797218.1	100	95233	95307
68	LT934125.1	100	5432	5358
68	JF797218.1	98.67	4949	4875
68	BK001744.1	98.67	5366	5292
69	JF797218.1	98.59	117045	116975
69	BK001744.1	98.59	119248	119178
69	LT934125.1	98.59	118749	118679
70	JF797218.1	100	120251	120177
70	LT934125.1	100	121954	121880
70	BK001744.1	100	122453	122379
71	BK001744.1	97.26	82029	81957
71	JF797218.1	97.26	80767	80695
71	LT934125.1	97.26	81645	81573
72	LT934125.1	100	128946	129019
72	LT934125.1	100	114771	114698
72	BK001744.1	98.65	129575	129648
72	BK001744.1	98.65	115027	114954
72	LT934125.1	98.63	129226	129298
72	BK001744.1	98.63	129855	129927
72	BK001744.1	98.63	114747	114675
72	LT934125.1	98.63	114491	114419
72	LT934125.1	97.3	129507	129580
72	LT934125.1	97.3	114210	114137
72	BK001744.1	95.89	130135	130207
72	JF797218.1	95.89	113158	113086
72	BK001744.1	95.89	114467	114395
72	JF797218.1	95.89	127037	127109
73	BK001744.1	100	7115	7189
73	LT934125.1	100	7181	7255
73	JF797218.1	100	6698	6772
74	BK001744.1	100	140358	140284
74	BK001744.1	100	104244	104318
74	JF797218.1	100	137315	137241
74	LT934125.1	100	104018	104092
74	LT934125.1	100	139699	139625
74	JF797218.1	100	102880	102954
75	BK001744.1	100	97720	97646
75	LT934125.1	100	97353	97279
75	JF797218.1	100	96393	96319
76	JF797218.1	98.67	127674	127600
76	LT934125.1	98.67	113579	113653
76	BK001744.1	98.67	130772	130698
76	BK001744.1	98.67	113830	113904
76	JF797218.1	98.67	112521	112595
76	LT934125.1	98.67	130138	130064
77	BK001744.1	100	58790	58716
77	JF797218.1	100	57783	57709
77	LT934125.1	100	58434	58360
78	LT934125.1	100	26364	26429
78	BK001744.1	100	26536	26601
78	JF797218.1	100	25753	25818
79	BK001744.1	100	36480	36554
79	LT934125.1	100	36143	36217
79	JF797218.1	100	35537	35611
80	LT934125.1	100	105199	105273
80	BK001744.1	100	139177	139103
80	BK001744.1	100	105425	105499
80	JF797218.1	100	136125	136051
80	LT934125.1	100	138518	138444
80	JF797218.1	100	104070	104144
81	BK001744.1	100	13410	13336
81	JF797218.1	100	12993	12919
81	LT934125.1	100	13464	13390
82	JF797218.1	100	48471	48545
82	LT934125.1	100	49083	49157
82	BK001744.1	100	49414	49488
83	BK001744.1	98.67	6756	6682
83	LT934125.1	98.67	6822	6748
83	JF797218.1	98.67	6339	6265
84	JF797218.1	100	55798	55872
84	BK001744.1	100	56805	56879
84	LT934125.1	98.67	56449	56523
85	LT934125.1	100	116739	116809
85	LT934125.1	100	126978	126908
85	JF797218.1	100	125082	125015
85	BK001744.1	100	127602	127535
85	BK001744.1	100	117000	117067
85	JF797218.1	100	115113	115180
86	BK001744.1	96	123354	123428
86	JF797218.1	96	121149	121223
86	LT934125.1	96	122852	122926
87	BK001744.1	98.67	67125	67051
87	LT934125.1	98.67	66780	66706
87	JF797218.1	98.67	65998	65924
88	LT934125.1	98.67	104276	104350
88	BK001744.1	98.67	104493	104567
88	LT934125.1	98.67	139441	139367
88	JF797218.1	98.67	103138	103212
88	JF797218.1	98.67	137057	136983
88	BK001744.1	98.67	140109	140035
89	LT934125.1	100	82130	82056
89	BK001744.1	98.67	82514	82440
89	JF797218.1	98.67	81252	81178
90	BK001744.1	97.33	87453	87527
90	JF797218.1	97.33	86191	86265
90	LT934125.1	97.33	87076	87150
91	BK001744.1	98.67	66346	66272
91	JF797218.1	98.67	65219	65145
91	LT934125.1	98.67	66001	65927
92	JF797218.1	100	48347	48416
92	LT934125.1	100	48959	49028
92	BK001744.1	100	49290	49359
93	JF797218.1	96	139323	139249
93	LT934125.1	96	101913	101987
93	BK001744.1	96	102235	102309
93	JF797218.1	96	100872	100946
93	LT934125.1	96	141804	141730
93	BK001744.1	96	142367	142293
94	JF797218.1	98.65	39031	39104
94	LT934125.1	98.65	39637	39710
94	BK001744.1	98.65	39974	40047
95	LT934125.1	98.67	83036	82962
95	JF797218.1	98.67	82149	82075
95	BK001744.1	98.67	83411	83337
96	BK001744.1	98.67	132196	132270
96	BK001744.1	98.67	112406	112332
96	JF797218.1	98.67	111102	111028
96	JF797218.1	98.67	129093	129167
96	LT934125.1	98.67	112110	112036
96	LT934125.1	98.67	131607	131681
97	BK001744.1	97.33	111384	111310
97	BK001744.1	97.33	133218	133292
97	JF797218.1	97.33	130122	130196
97	LT934125.1	97.33	111095	111021
97	LT934125.1	97.33	132622	132696
97	JF797218.1	97.33	110073	109999
98	LT934125.1	100	26759	26685
98	JF797218.1	100	26148	26074
98	BK001744.1	100	26931	26857
99	BK001744.1	100	94082	94156
99	JF797218.1	100	92820	92894
99	LT934125.1	98.67	93687	93761
100	LT934125.1	100	108822	108896
100	JF797218.1	100	132396	132322
100	LT934125.1	100	134895	134821
100	BK001744.1	100	135491	135417
100	BK001744.1	100	109111	109185
100	JF797218.1	100	107799	107873
101	JF797218.1	98.67	64726	64800
101	LT934125.1	98.67	65508	65582
101	BK001744.1	98.67	65853	65927
102	JF797218.1	97.33	120762	120688
102	LT934125.1	97.33	122465	122391
103	BK001744.1	98.67	25225	25151
103	JF797218.1	97.33	24417	24343
103	LT934125.1	97.33	24997	24923
104	JF797218.1	100	64226	64152
104	BK001744.1	100	65353	65279
104	LT934125.1	98.67	65008	64934
105	LT934125.1	100	135647	135721
105	LT934125.1	100	108070	107996
105	JF797218.1	100	106931	106857
105	JF797218.1	100	133264	133338
105	BK001744.1	100	136326	136393
105	BK001744.1	100	108276	108209
106	BK001744.1	98.67	45905	45831
106	JF797218.1	98.67	44962	44888
106	LT934125.1	98.67	45574	45500
107	BK001744.1	97.33	128500	128574
107	JF797218.1	97.33	114215	114141
107	JF797218.1	97.33	125980	126054
107	BK001744.1	97.33	116102	116028
107	LT934125.1	96	115853	115779
107	LT934125.1	96	127864	127938
108	JF797218.1	98.67	85564	85638
108	LT934125.1	98.67	86449	86523
108	BK001744.1	98.67	86826	86900
109	LT934125.1	100	121298	121224
109	JF797218.1	100	119595	119521
109	BK001744.1	100	121797	121723
110	BK001744.1	97.33	124637	124711
110	LT934125.1	97.33	124135	124209
110	JF797218.1	97.33	122432	122506
111	LT934125.1	100	53412	53486
111	JF797218.1	100	52770	52844
112	JF797218.1	100	87566	87640
112	BK001744.1	100	88828	88902
112	LT934125.1	98.67	88451	88525
113	LT934125.1	98.67	53412	53486
113	JF797218.1	98.67	52770	52844
114	BK001744.1	98.67	57181	57255
114	LT934125.1	98.67	56825	56899
114	JF797218.1	98.67	56174	56248
115	BK001744.1	100	123496	123429
115	JF797218.1	98.53	121291	121224
115	LT934125.1	98.53	122994	122927
116	JF797218.1	98.67	62754	62828
116	LT934125.1	98.67	63532	63606
116	BK001744.1	98.67	63880	63954
117	BK001744.1	97.33	129611	129537
117	BK001744.1	97.33	114991	115065
117	LT934125.1	97.33	114735	114809
117	LT934125.1	97.33	128982	128908
118	JF797218.1	98.65	138951	138878
118	LT934125.1	98.65	102276	102349
118	BK001744.1	98.65	141994	141921
118	LT934125.1	98.65	141441	141368
118	BK001744.1	98.65	102608	102681
118	JF797218.1	98.65	101244	101317
119	JF797218.1	95.95	59103	59176
119	LT934125.1	95.95	59754	59827
119	BK001744.1	94.59	60110	60183
120	LT934125.1	97.33	95046	95120
120	JF797218.1	97.33	94167	94241
120	BK001744.1	97.33	95429	95503
121	LT934125.1	100	60978	61052
121	BK001744.1	100	61334	61408
121	JF797218.1	100	60327	60401
122	LT934125.1	100	92501	92575
122	JF797218.1	100	91637	91711
122	BK001744.1	100	92899	92973
123	JF797218.1	97.33	55341	55267
123	BK001744.1	97.33	56348	56274
123	LT934125.1	97.33	55992	55918
124	JF797218.1	100	128491	128417
124	JF797218.1	100	111704	111778
124	LT934125.1	100	112766	112840
124	BK001744.1	100	113007	113081
124	LT934125.1	100	130951	130877
124	BK001744.1	100	131595	131521
125	JF797218.1	100	47371	47297
125	LT934125.1	100	47983	47909
125	BK001744.1	100	48314	48240
126	JF797218.1	96	109851	109779
126	JF797218.1	96	130344	130416
126	BK001744.1	96	133440	133512
126	BK001744.1	96	111162	111090
127	BK001744.1	100	87595	87669
127	JF797218.1	100	86333	86407
127	LT934125.1	100	87218	87292
128	LT934125.1	98.63	91521	91449
128	JF797218.1	98.63	90636	90564
128	BK001744.1	98.63	91898	91826
129	JF797218.1	98.67	75604	75678
129	BK001744.1	98.67	76722	76796
129	LT934125.1	98.67	76411	76485
130	BK001744.1	100	25241	25167
130	JF797218.1	100	24433	24359
130	LT934125.1	98.67	25013	24939
131	JF797218.1	98.67	68167	68093
131	LT934125.1	98.67	68949	68875
131	BK001744.1	98.67	69294	69220
132	LT934125.1	98.67	34197	34271
132	JF797218.1	98.67	33624	33698
132	BK001744.1	98.67	34567	34641
133	LT934125.1	96	10775	10701
133	BK001744.1	96	10706	10632
133	JF797218.1	96	10289	10215
134	BK001744.1	100	119862	119788
134	LT934125.1	100	119363	119289
134	JF797218.1	98.67	117659	117585
135	JF797218.1	98.67	31103	31029
135	BK001744.1	98.67	31886	31812
135	LT934125.1	98.67	31714	31640
136	LT934125.1	98.67	55620	55694
136	JF797218.1	98.67	54969	55043
136	BK001744.1	98.67	55976	56050
137	LT934125.1	97.33	114959	115033
137	LT934125.1	97.33	128758	128684
137	BK001744.1	96	129387	129313
137	JF797218.1	96	113346	113420
137	BK001744.1	96	115215	115289
137	JF797218.1	96	126849	126775
138	JF797218.1	100	28943	29016
138	BK001744.1	100	29726	29799
138	LT934125.1	98.65	29554	29627
139	BK001744.1	100	88512	88586
139	JF797218.1	100	87250	87324
139	LT934125.1	100	88135	88209
140	BK001744.1	97.22	7349	7420
140	JF797218.1	97.22	6932	7003
140	LT934125.1	97.22	7415	7486
141	JF797218.1	100	87250	87323
141	BK001744.1	100	88512	88585
141	LT934125.1	100	88135	88208
142	BK001744.1	100	128303	128229
142	LT934125.1	100	127667	127593
142	LT934125.1	100	116050	116124
142	JF797218.1	100	114412	114486
142	JF797218.1	100	125783	125709
142	BK001744.1	100	116299	116373
143	BK001744.1	98.67	134145	134071
143	JF797218.1	98.67	109146	109220
143	JF797218.1	98.67	131049	130975
143	BK001744.1	98.67	110457	110531
143	LT934125.1	98.68	110171	110246
143	LT934125.1	98.68	133546	133471
144	BK001744.1	97.33	96373	96299
144	JF797218.1	97.33	95046	94972
144	LT934125.1	98.57	96007	95938
145	JF797218.1	97.33	6912	6838
145	LT934125.1	97.33	7395	7321
145	BK001744.1	97.33	7329	7255
146	BK001744.1	97.33	136721	136795
146	JF797218.1	97.33	106529	106455
146	BK001744.1	97.33	107881	107807
146	LT934125.1	97.33	136050	136124
146	JF797218.1	97.33	133666	133740
146	LT934125.1	97.33	107667	107593
147	JF797218.1	97.33	73721	73795
147	LT934125.1	97.33	74507	74581
147	BK001744.1	97.33	74839	74913
148	LT934125.1	98.67	41001	41075
148	JF797218.1	98.67	40395	40469
148	BK001744.1	98.67	41338	41412
149	BK001744.1	96	54304	54378
149	JF797218.1	94.67	53294	53368
149	LT934125.1	94.67	53936	54010
150	JF797218.1	98.63	127859	127788
150	JF797218.1	98.63	112336	112407
150	BK001744.1	98.63	113639	113710
150	BK001744.1	98.63	130963	130892
151	JF797218.1	100	117533	117607
151	BK001744.1	100	119736	119810
151	LT934125.1	100	119237	119311
152	BK001744.1	98.67	4509	4435
152	JF797218.1	98.67	4092	4018
152	LT934125.1	98.67	4575	4501
153	BK001744.1	97.37	80644	80719
153	JF797218.1	97.37	79382	79457
154	LT934125.1	98.67	99502	99428
154	JF797218.1	97.33	98532	98458
154	BK001744.1	96	99857	99784
155	LT934125.1	100	41923	41997
155	JF797218.1	100	41311	41385
155	BK001744.1	100	42254	42328
156	BK001744.1	100	107248	107322
156	JF797218.1	100	105893	105967
156	JF797218.1	100	134302	134228
156	BK001744.1	100	137354	137280
156	LT934125.1	98.67	107025	107099
156	LT934125.1	98.67	136692	136618
157	LT934125.1	94.67	138533	138607
157	BK001744.1	94.67	139192	139266
157	JF797218.1	94.67	136140	136214
157	BK001744.1	94.67	105410	105336
157	LT934125.1	94.67	105184	105110
157	JF797218.1	94.67	104055	103981
158	JF797218.1	98.67	75049	74975
158	BK001744.1	98.67	76167	76093
158	LT934125.1	98.67	75835	75761
159	JF797218.1	100	48869	48795
159	LT934125.1	100	49481	49407
159	BK001744.1	100	49812	49738
160	LT934125.1	95.89	125860	125932
160	BK001744.1	95.89	126363	126435
160	JF797218.1	95.89	124159	124231
161	JF797218.1	100	14334	14408
161	BK001744.1	100	14751	14825
161	LT934125.1	100	14805	14879
162	LT934125.1	100	90950	90877
162	BK001744.1	98.65	91327	91254
162	JF797218.1	98.65	90065	89992
163	JF797218.1	100	61505	61431
163	BK001744.1	100	62512	62438
163	LT934125.1	100	62156	62082
164	LT934125.1	98.67	31028	30954
164	BK001744.1	98.67	31197	31123
164	JF797218.1	98.67	30414	30340
165	LT934125.1	98.67	4962	4888
165	BK001744.1	98.67	4896	4822
165	JF797218.1	98.67	4479	4405
166	BK001744.1	98.67	82935	82861
166	LT934125.1	98.67	82560	82486
166	JF797218.1	98.67	81673	81599
167	JF797218.1	98.65	104677	104604
167	LT934125.1	98.65	105806	105733
167	BK001744.1	98.65	106032	105959
167	BK001744.1	98.65	138570	138643
167	LT934125.1	98.65	137911	137984
167	JF797218.1	98.65	135518	135591
168	JF797218.1	94.67	119475	119549
168	BK001744.1	94.67	121677	121751
169	BK001744.1	100	103761	103835
169	JF797218.1	100	137798	137724
169	JF797218.1	100	102397	102471
169	LT934125.1	100	103535	103609
169	LT934125.1	100	140182	140108
169	BK001744.1	100	140841	140767
170	LT934125.1	100	108220	108289
170	LT934125.1	100	135497	135428
170	JF797218.1	100	107081	107150
170	JF797218.1	100	133114	133045
170	BK001744.1	100	108433	108502
170	BK001744.1	100	136169	136100
171	LT934125.1	100	111178	111104
171	LT934125.1	100	132539	132613
171	JF797218.1	98.67	110156	110082
171	BK001744.1	98.67	111467	111393
171	BK001744.1	98.67	133135	133209
171	JF797218.1	98.67	130039	130113
172	BK001744.1	94.67	43817	43743
172	JF797218.1	94.67	42874	42800
172	LT934125.1	94.67	43486	43412
173	BK001744.1	94.67	97657	97583
173	LT934125.1	93.33	97290	97216
173	JF797218.1	93.33	96330	96256
174	BK001744.1	98.65	114513	114586
174	JF797218.1	98.65	113204	113277
174	BK001744.1	98.65	130089	130016
174	JF797218.1	98.65	126991	126918
175	BK001744.1	96	114262	114336
175	LT934125.1	96	129713	129639
175	LT934125.1	96	114004	114078
175	JF797218.1	96	112953	113027
175	JF797218.1	96	127242	127168
175	BK001744.1	96	130340	130266
176	LT934125.1	100	135101	135175
176	JF797218.1	100	132605	132679
176	JF797218.1	100	107590	107516
176	LT934125.1	100	108616	108542
176	BK001744.1	100	135700	135772
176	BK001744.1	100	108902	108830
177	JF797218.1	100	86954	86880
177	LT934125.1	100	87839	87765
177	BK001744.1	100	88216	88142
178	JF797218.1	100	86954	86880
178	LT934125.1	100	87839	87765
178	BK001744.1	100	88216	88142
179	BK001744.1	100	89965	89891
179	JF797218.1	100	88703	88629
179	LT934125.1	100	89588	89514
180	BK001744.1	98.67	123506	123580
180	LT934125.1	97.33	123004	123078
180	JF797218.1	97.4	121301	121377
181	LT934125.1	98.67	10214	10140
181	BK001744.1	98.67	10145	10071
181	JF797218.1	98.67	9728	9654
182	LT934125.1	100	138361	138287
182	JF797218.1	100	104227	104301
182	JF797218.1	100	135968	135894
182	BK001744.1	100	105582	105656
182	BK001744.1	100	139020	138946
182	LT934125.1	100	105356	105430
183	BK001744.1	100	81745	81819
183	LT934125.1	100	81361	81435
183	JF797218.1	100	80483	80557
184	JF797218.1	96	41247	41173
184	BK001744.1	96	42190	42116
184	LT934125.1	96	41859	41785
185	BK001744.1	100	90205	90131
185	LT934125.1	100	89828	89754
185	JF797218.1	100	88943	88869
186	LT934125.1	100	67717	67643
186	JF797218.1	100	66935	66861
186	BK001744.1	100	68062	67988
187	BK001744.1	98.67	73999	74073
187	LT934125.1	98.67	73667	73741
187	JF797218.1	98.67	72881	72955
188	BK001744.1	100	7872	7798
188	JF797218.1	100	7455	7381
188	LT934125.1	100	7938	7864
189	LT934125.1	100	86371	86445
189	JF797218.1	100	85486	85560
189	BK001744.1	100	86748	86822
190	BK001744.1	98.67	31817	31743
190	LT934125.1	98.67	31645	31571
190	JF797218.1	98.67	31034	30960
191	LT934125.1	100	121300	121365
191	JF797218.1	100	119597	119662
191	BK001744.1	100	121799	121864
192	LT934125.1	98.67	119960	119886
192	JF797218.1	98.67	118256	118182
192	BK001744.1	98.67	120454	120381
193	LT934125.1	98.67	83949	83875
193	JF797218.1	98.67	83062	82988
193	BK001744.1	98.67	84324	84250
194	JF797218.1	98.65	100571	100498
194	BK001744.1	98.65	101934	101861
194	LT934125.1	98.65	142089	142162
194	BK001744.1	98.65	142668	142741
194	JF797218.1	98.65	139624	139697
194	LT934125.1	98.65	101628	101555
195	LT934125.1	100	26657	26731
195	BK001744.1	98.67	26829	26903
195	JF797218.1	98.67	26046	26120
196	BK001744.1	100	87448	87374
196	LT934125.1	100	87071	86997
196	JF797218.1	100	86186	86112
197	BK001744.1	95.89	83130	83202
197	LT934125.1	95.89	82755	82827
197	JF797218.1	95.89	81868	81940
198	LT934125.1	100	9253	9179
198	BK001744.1	100	9187	9113
198	JF797218.1	100	8770	8696
199	JF797218.1	100	132709	132641
199	LT934125.1	100	135205	135137
199	LT934125.1	100	108512	108578
199	JF797218.1	100	107486	107552
200	LT934125.1	97.33	138563	138489
200	JF797218.1	97.33	136170	136096
200	LT934125.1	97.33	105154	105228
200	BK001744.1	97.33	105380	105454
200	BK001744.1	97.33	139222	139148
200	JF797218.1	97.33	104025	104099
201	LT934125.1	98.67	29905	29979
201	BK001744.1	98.67	30077	30151
201	JF797218.1	98.67	29294	29368
202	JF797218.1	98.67	109146	109220
202	BK001744.1	98.67	134145	134071
202	JF797218.1	98.67	131049	130975
202	BK001744.1	98.67	110457	110531
202	LT934125.1	98.68	133546	133471
202	LT934125.1	98.68	110171	110246
203	LT934125.1	100	122225	122298
203	JF797218.1	100	120522	120595
203	BK001744.1	100	122724	122797
204	LT934125.1	98.67	5306	5380
204	BK001744.1	98.67	5240	5314
204	JF797218.1	98.67	4823	4897
205	BK001744.1	100	110933	110859
205	JF797218.1	100	109622	109548
205	JF797218.1	100	130573	130647
205	BK001744.1	100	133669	133743
205	LT934125.1	97.4	133072	133148
205	LT934125.1	97.4	110645	110569
206	JF797218.1	100	120350	120415
206	BK001744.1	100	122552	122617
206	LT934125.1	100	122053	122118
207	LT934125.1	96	50376	50450
207	JF797218.1	96	49723	49797
207	BK001744.1	96	50733	50807
208	BK001744.1	96.1	128844	128768
208	JF797218.1	96.1	126305	126229
208	JF797218.1	96.1	113890	113966
208	BK001744.1	96.1	115758	115834
209	BK001744.1	98.67	80248	80174
209	JF797218.1	98.67	79130	79056
209	LT934125.1	96	79943	79869
210	LT934125.1	98.67	103274	103348
210	LT934125.1	98.67	140443	140369
210	BK001744.1	97.33	103500	103574
210	JF797218.1	97.33	138059	137985
210	JF797218.1	97.33	102136	102210
210	BK001744.1	97.33	141102	141028
211	BK001744.1	96	97637	97563
211	LT934125.1	93.33	97270	97196
211	JF797218.1	93.33	96310	96236
212	JF797218.1	100	8712	8780
212	BK001744.1	100	9129	9197
212	LT934125.1	100	9195	9263
213	JF797218.1	100	95120	95194
213	BK001744.1	100	96447	96521
213	LT934125.1	100	96080	96154
214	BK001744.1	94.67	138011	137937
214	JF797218.1	94.67	134959	134885
215	JF797218.1	100	102517	102443
215	BK001744.1	100	140721	140795
215	LT934125.1	100	103655	103581
215	LT934125.1	100	140062	140136
215	JF797218.1	100	137678	137752
215	BK001744.1	100	103881	103807
216	LT934125.1	97.33	100783	100857
216	BK001744.1	98.67	101128	101201
216	JF797218.1	98.61	99805	99875
217	JF797218.1	96	3882	3808
217	BK001744.1	96	4299	4225
217	LT934125.1	94.67	4365	4291
218	JF797218.1	98.67	53817	53891
218	LT934125.1	98.67	54459	54533
218	BK001744.1	98.67	54824	54898
219	BK001744.1	98.65	22208	22281
219	LT934125.1	97.3	21974	22047
219	JF797218.1	97.3	21394	21467
220	LT934125.1	100	75688	75762
220	JF797218.1	100	74902	74976
220	BK001744.1	100	76020	76094
221	LT934125.1	100	76904	76978
221	JF797218.1	100	76097	76171
221	BK001744.1	100	77215	77289
222	LT934125.1	97.33	66909	66983
222	JF797218.1	97.33	66127	66201
222	BK001744.1	97.33	67254	67328
223	LT934125.1	100	82174	82104
223	JF797218.1	100	81296	81226
223	BK001744.1	100	82558	82488
224	JF797218.1	100	81245	81318
224	LT934125.1	100	82123	82196
224	BK001744.1	100	82507	82580
225	JF797218.1	97.33	54254	54328
225	BK001744.1	97.33	55261	55335
225	LT934125.1	97.33	54896	54970
226	LT934125.1	98.67	66646	66572
226	BK001744.1	98.67	66991	66917
226	JF797218.1	98.67	65864	65790
227	BK001744.1	98.67	76334	76408
227	JF797218.1	98.67	75216	75290
227	LT934125.1	98.67	76002	76076
228	JF797218.1	100	71671	71745
228	BK001744.1	100	72789	72863
228	LT934125.1	100	72457	72531
229	LT934125.1	98.65	130758	130685
229	JF797218.1	98.65	128298	128225
229	BK001744.1	98.65	131402	131329
229	JF797218.1	98.65	111897	111970
229	BK001744.1	98.65	113200	113273
229	LT934125.1	98.65	112959	113032
230	JF797218.1	100	20914	20840
230	LT934125.1	100	21492	21418
230	BK001744.1	98.67	21730	21656
231	BK001744.1	100	56902	56976
231	JF797218.1	100	55895	55969
231	LT934125.1	100	56546	56620
232	BK001744.1	97.33	37427	37353
232	LT934125.1	97.33	37090	37016
232	JF797218.1	97.33	36484	36410
233	BK001744.1	100	119862	119788
233	LT934125.1	100	119363	119289
233	JF797218.1	98.67	117659	117585
234	BK001744.1	100	138864	138790
234	LT934125.1	100	105512	105586
234	JF797218.1	100	135812	135738
234	BK001744.1	100	105738	105812
234	LT934125.1	100	138205	138131
234	JF797218.1	100	104383	104457
235	BK001744.1	95.95	95058	95131
235	JF797218.1	95.95	93796	93869
235	LT934125.1	94.59	94675	94748
236	BK001744.1	100	52080	52006
236	LT934125.1	100	51722	51648
236	JF797218.1	100	51069	50995
237	JF797218.1	100	117746	117672
237	LT934125.1	100	119450	119376
237	BK001744.1	100	119949	119875
238	BK001744.1	100	109296	109368
238	JF797218.1	100	132211	132139
238	JF797218.1	100	107984	108056
238	LT934125.1	100	134707	134635
238	BK001744.1	100	135306	135234
238	LT934125.1	100	109010	109082
239	BK001744.1	100	132202	132276
239	JF797218.1	100	129099	129173
239	JF797218.1	100	111096	111022
239	LT934125.1	100	131613	131687
239	BK001744.1	100	112400	112326
239	LT934125.1	100	112104	112030
240	BK001744.1	97.33	20711	20785
240	LT934125.1	97.33	20491	20565
240	JF797218.1	97.33	19913	19987
241	JF797218.1	100	102344	102271
241	LT934125.1	100	103482	103409
241	BK001744.1	100	140894	140967
241	LT934125.1	100	140235	140308
241	BK001744.1	100	103708	103635
241	JF797218.1	100	137851	137924
242	JF797218.1	100	77243	77317
242	LT934125.1	100	78050	78124
242	BK001744.1	100	78361	78435
243	JF797218.1	97.33	105591	105665
243	JF797218.1	97.33	134604	134530
243	BK001744.1	97.33	137656	137582
243	BK001744.1	97.33	106946	107020
243	LT934125.1	94.87	106720	106797
243	LT934125.1	94.87	136997	136920
244	LT934125.1	100	139822	139748
244	JF797218.1	100	137438	137364
244	LT934125.1	100	103895	103969
244	BK001744.1	100	140481	140407
244	BK001744.1	100	104121	104195
244	JF797218.1	100	102757	102831
245	BK001744.1	100	23997	23923
245	JF797218.1	100	23186	23112
245	LT934125.1	100	23766	23692
246	LT934125.1	98.67	34183	34257
246	JF797218.1	98.67	33610	33684
246	BK001744.1	98.67	34553	34627
247	LT934125.1	98.59	113890	113820
247	LT934125.1	98.59	129827	129897
248	BK001744.1	100	17387	17461
248	JF797218.1	100	16580	16654
248	LT934125.1	100	17158	17232
249	BK001744.1	98.65	9174	9247
249	JF797218.1	98.65	8757	8830
249	LT934125.1	98.65	9240	9313
250	JF797218.1	100	62398	62327
250	BK001744.1	100	63525	63454
250	LT934125.1	100	63176	63105
251	LT934125.1	100	105644	105712
251	BK001744.1	100	138732	138664
251	JF797218.1	100	104515	104583
251	BK001744.1	100	105870	105938
251	LT934125.1	100	138073	138005
251	JF797218.1	100	135680	135612
252	BK001744.1	100	41176	41250
252	LT934125.1	100	40839	40913
252	JF797218.1	100	40233	40307
253	JF797218.1	100	20918	20844
253	LT934125.1	100	21496	21422
253	BK001744.1	97.33	21734	21660
254	JF797218.1	100	126685	126759
254	LT934125.1	100	128594	128668
254	JF797218.1	100	113510	113436
254	BK001744.1	100	129223	129297
254	BK001744.1	100	115379	115305
254	LT934125.1	100	115123	115049
255	LT934125.1	98.65	60245	60318
255	JF797218.1	98.65	59594	59667
255	BK001744.1	98.65	60601	60674
256	JF797218.1	100	86186	86112
256	BK001744.1	100	87448	87374
256	LT934125.1	100	87071	86997
257	JF797218.1	98.67	97528	97454
257	LT934125.1	98.67	98497	98423
257	BK001744.1	98.67	98854	98780
258	LT934125.1	93.59	103123	103200
258	LT934125.1	93.59	140594	140517
259	JF797218.1	100	129258	129184
259	JF797218.1	100	110937	111011
259	LT934125.1	100	111945	112019
259	BK001744.1	100	132361	132287
259	BK001744.1	100	112241	112315
259	LT934125.1	100	131772	131698
260	JF797218.1	100	128086	128017
260	LT934125.1	100	130536	130467
260	JF797218.1	100	112109	112178
260	LT934125.1	100	113181	113250
260	BK001744.1	100	113412	113481
260	BK001744.1	100	131190	131121
261	LT934125.1	98.67	120173	120247
261	BK001744.1	98.67	120669	120743
261	JF797218.1	98.67	118469	118543
262	JF797218.1	100	105894	105967
262	LT934125.1	98.67	107026	107100
262	JF797218.1	100	134301	134228
262	BK001744.1	100	137353	137280
262	LT934125.1	98.67	136691	136617
262	BK001744.1	100	107249	107322
263	BK001744.1	100	90366	90292
263	LT934125.1	100	89989	89915
263	JF797218.1	98.67	89104	89030
264	JF797218.1	97.33	71171	71097
264	BK001744.1	97.33	72289	72215
264	LT934125.1	97.33	71957	71883
265	BK001744.1	100	123496	123429
265	LT934125.1	98.53	122994	122927
265	JF797218.1	98.53	121291	121224
266	JF797218.1	100	135415	135341
266	JF797218.1	100	104780	104854
266	BK001744.1	100	106135	106209
266	BK001744.1	100	138467	138393
266	LT934125.1	98.67	137808	137734
266	LT934125.1	98.67	105909	105983
267	BK001744.1	100	104237	104163
267	JF797218.1	100	137322	137396
267	LT934125.1	100	139706	139780
267	BK001744.1	100	140365	140439
267	JF797218.1	100	102873	102799
267	LT934125.1	100	104011	103937
268	JF797218.1	100	46389	46463
268	BK001744.1	100	47332	47406
268	LT934125.1	100	47001	47075
269	BK001744.1	98.67	72625	72699
269	JF797218.1	98.67	71507	71581
269	LT934125.1	98.67	72293	72367
270	LT934125.1	95.95	11041	10968
270	JF797218.1	95.95	10555	10482
271	JF797218.1	98.67	67170	67096
271	BK001744.1	98.67	68297	68223
271	LT934125.1	98.67	67952	67878
272	JF797218.1	96	97788	97715
272	BK001744.1	96	99114	99041
272	LT934125.1	96	98756	98683
273	BK001744.1	100	66241	66309
273	LT934125.1	100	65896	65964
273	JF797218.1	100	65114	65182
274	BK001744.1	98.67	6074	6148
274	JF797218.1	98.67	5657	5731
274	LT934125.1	97.33	6140	6214
275	JF797218.1	100	125814	125740
275	BK001744.1	100	128334	128260
275	LT934125.1	100	116019	116093
275	BK001744.1	100	116268	116342
275	JF797218.1	100	114381	114455
275	LT934125.1	100	127698	127624
276	JF797218.1	100	52833	52765
276	LT934125.1	100	53475	53407
277	LT934125.1	97.33	65508	65582
277	JF797218.1	97.33	64726	64800
277	BK001744.1	97.33	65853	65927
278	JF797218.1	98.67	80623	80549
278	LT934125.1	98.67	81501	81427
278	BK001744.1	98.67	81885	81811
279	BK001744.1	98.67	76869	76795
279	LT934125.1	98.67	76558	76484
279	JF797218.1	98.67	75751	75677
280	JF797218.1	98.67	65997	66071
280	BK001744.1	98.67	67124	67198
280	LT934125.1	98.67	66779	66853
281	JF797218.1	98.67	16063	16137
281	BK001744.1	98.67	16870	16944
281	LT934125.1	98.67	16641	16715
282	BK001744.1	100	118335	118409
282	LT934125.1	100	117836	117910
282	JF797218.1	100	116132	116206
283	LT934125.1	100	96877	96951
283	BK001744.1	100	97244	97318
283	JF797218.1	100	95917	95991
284	JF797218.1	100	80442	80516
284	BK001744.1	100	81704	81778
284	LT934125.1	100	81320	81394
285	BK001744.1	96	46694	46768
285	LT934125.1	96	46363	46437
285	JF797218.1	96	45751	45825
286	BK001744.1	98.67	56414	56488
286	JF797218.1	98.67	55407	55481
286	LT934125.1	98.67	56058	56132
287	LT934125.1	100	94478	94552
287	BK001744.1	98.67	94861	94935
287	JF797218.1	98.67	93599	93673
288	LT934125.1	100	140065	140139
288	BK001744.1	100	140724	140798
288	BK001744.1	100	103878	103804
288	JF797218.1	100	102514	102440
288	LT934125.1	100	103652	103578
288	JF797218.1	100	137681	137755
289	LT934125.1	98.65	102332	102405
289	LT934125.1	98.65	141385	141312
289	BK001744.1	97.3	141938	141865
289	BK001744.1	97.3	102664	102737
289	JF797218.1	97.3	138895	138822
289	JF797218.1	97.3	101300	101373
290	LT934125.1	98.67	136086	136012
290	JF797218.1	98.67	106493	106567
290	LT934125.1	98.67	107631	107705
290	JF797218.1	98.67	133702	133628
290	BK001744.1	96	136757	136683
290	BK001744.1	96	107845	107919
291	LT934125.1	94.67	125072	124998
291	JF797218.1	94.67	123372	123298
291	BK001744.1	94.67	125577	125503
292	JF797218.1	100	57619	57693
292	BK001744.1	100	58626	58700
292	LT934125.1	100	58270	58344
293	LT934125.1	98.67	77819	77893
293	BK001744.1	98.67	78130	78204
293	JF797218.1	98.67	77012	77086
294	BK001744.1	98.67	57126	57200
294	LT934125.1	98.67	56770	56844
294	JF797218.1	98.67	56119	56193
295	BK001744.1	97.33	63052	62978
295	JF797218.1	97.33	62045	61971
295	LT934125.1	96	62686	62612
296	JF797218.1	100	114398	114472
296	LT934125.1	100	116036	116110
296	BK001744.1	100	116285	116359
296	BK001744.1	100	128317	128243
296	LT934125.1	100	127681	127607
296	JF797218.1	100	125797	125723
297	JF797218.1	98.67	116368	116294
297	BK001744.1	98.67	118571	118497
297	LT934125.1	98.67	118072	117998
298	LT934125.1	100	41314	41388
298	BK001744.1	100	41645	41719
298	JF797218.1	100	40702	40776
299	LT934125.1	97.33	28507	28433
299	JF797218.1	97.33	27896	27822
299	BK001744.1	97.33	28679	28605
300	JF797218.1	96	109734	109808
300	BK001744.1	96	111045	111119
300	LT934125.1	96	110757	110831
300	BK001744.1	96	133557	133483
300	LT934125.1	96	132960	132886
300	JF797218.1	96	130461	130387
301	BK001744.1	100	100686	100612
301	JF797218.1	100	99363	99289
301	LT934125.1	98.67	100334	100261
302	JF797218.1	97.33	79926	80000
302	BK001744.1	97.33	81188	81262
302	LT934125.1	97.33	80804	80878
303	JF797218.1	97.33	105603	105677
303	JF797218.1	97.33	134592	134518
303	BK001744.1	97.33	137644	137570
303	BK001744.1	97.33	106958	107032
303	LT934125.1	94.87	106732	106809
303	LT934125.1	94.87	136985	136908
304	BK001744.1	98.65	120957	120885
305	LT934125.1	95.83	82157	82086
306	JF797218.1	100	134300	134228
306	JF797218.1	100	105895	105967
306	LT934125.1	98.65	136690	136617
306	BK001744.1	100	107250	107322
306	LT934125.1	98.65	107027	107100
306	BK001744.1	100	137352	137280
307	JF797218.1	98.65	96621	96548
307	LT934125.1	98.65	97581	97508
307	BK001744.1	97.3	97948	97875
308	LT934125.1	100	37949	37875
308	BK001744.1	100	38286	38212
308	JF797218.1	100	37343	37269
309	JF797218.1	100	39687	39613
309	LT934125.1	100	40293	40219
309	BK001744.1	100	40630	40556
310	JF797218.1	100	118600	118526
310	LT934125.1	100	120304	120230
310	BK001744.1	100	120800	120726
311	LT934125.1	100	79607	79681
311	JF797218.1	98.67	78794	78868
311	BK001744.1	98.67	79912	79986
312	LT934125.1	100	129659	129725
312	BK001744.1	100	114316	114250
312	LT934125.1	100	114058	113992
312	JF797218.1	100	127188	127254
312	JF797218.1	100	113007	112941
312	BK001744.1	100	130286	130352
313	BK001744.1	98.67	83330	83404
313	JF797218.1	98.67	82068	82142
313	LT934125.1	98.67	82955	83029
314	LT934125.1	98.65	111385	111458
314	BK001744.1	98.65	132930	132857
314	LT934125.1	98.65	132332	132259
314	JF797218.1	98.65	129834	129761
314	BK001744.1	98.65	111672	111745
314	JF797218.1	98.65	110361	110434
315	LT934125.1	97.33	104520	104594
315	BK001744.1	97.33	104746	104820
315	JF797218.1	97.33	136804	136730
315	BK001744.1	97.33	139856	139782
315	JF797218.1	97.33	103391	103465
315	LT934125.1	97.33	139197	139123
316	BK001744.1	100	89481	89408
316	LT934125.1	100	89104	89031
316	JF797218.1	100	88219	88146
317	JF797218.1	100	40305	40231
317	LT934125.1	100	40911	40837
317	BK001744.1	100	41248	41174
318	BK001744.1	100	24632	24559
318	JF797218.1	100	23819	23751
318	LT934125.1	100	24399	24331
319	BK001744.1	98.67	110679	110605
319	JF797218.1	98.67	109368	109294
319	JF797218.1	98.67	130827	130901
319	BK001744.1	98.67	133923	133997
319	LT934125.1	96.1	133323	133399
319	LT934125.1	96.1	110394	110318
320	LT934125.1	100	78399	78325
320	BK001744.1	100	78710	78636
320	JF797218.1	100	77592	77518
321	LT934125.1	100	59880	59806
321	JF797218.1	100	59229	59155
321	BK001744.1	98.67	60236	60162
322	BK001744.1	95.95	121639	121712
322	JF797218.1	95.95	119437	119510
322	LT934125.1	95.95	121140	121213
323	LT934125.1	100	48420	48349
323	JF797218.1	100	47808	47737
323	BK001744.1	100	48751	48680
324	JF797218.1	100	102302	102228
324	LT934125.1	100	140277	140351
324	LT934125.1	100	103440	103366
324	BK001744.1	100	103666	103592
324	JF797218.1	100	137893	137967
324	BK001744.1	100	140936	141010
325	LT934125.1	100	18136	18062
325	BK001744.1	98.67	18365	18291
325	JF797218.1	98.67	17558	17484
326	JF797218.1	100	109309	109235
326	BK001744.1	100	110620	110546
326	BK001744.1	100	133982	134056
326	JF797218.1	100	130886	130960
326	LT934125.1	97.33	133384	133456
326	LT934125.1	97.33	110333	110261
327	JF797218.1	97.3	113516	113443
327	LT934125.1	97.3	115129	115056
327	BK001744.1	97.3	129217	129290
327	LT934125.1	97.3	128588	128661
327	BK001744.1	97.3	115385	115312
327	JF797218.1	97.3	126679	126752
328	JF797218.1	100	102743	102817
328	LT934125.1	100	139836	139762
328	BK001744.1	100	140495	140421
328	JF797218.1	100	137452	137378
328	LT934125.1	100	103881	103955
328	BK001744.1	100	104107	104181
329	LT934125.1	98.63	14044	13972
329	JF797218.1	97.26	13573	13501
329	BK001744.1	97.26	13990	13918
330	LT934125.1	100	49328	49402
330	JF797218.1	100	48716	48790
330	BK001744.1	100	49659	49733
331	JF797218.1	100	118871	118945
331	BK001744.1	100	121073	121147
331	LT934125.1	100	120574	120648
332	LT934125.1	98.67	35690	35764
332	JF797218.1	98.67	35084	35158
332	BK001744.1	98.67	36027	36101
333	BK001744.1	97.37	91789	91864
333	JF797218.1	97.37	90527	90602
333	LT934125.1	97.37	91412	91487
334	LT934125.1	98.67	107859	107785
334	LT934125.1	98.67	135858	135932
334	JF797218.1	98.67	133474	133548
334	JF797218.1	98.67	106721	106647
334	BK001744.1	96	136529	136603
334	BK001744.1	96	108073	107999
335	JF797218.1	98.53	31721	31788
335	BK001744.1	98.53	32504	32571
335	LT934125.1	98.53	32329	32396
336	JF797218.1	100	94668	94742
336	LT934125.1	100	95634	95708
336	BK001744.1	100	95995	96069
337	LT934125.1	100	81501	81427
337	BK001744.1	100	81885	81811
337	JF797218.1	100	80623	80549
338	BK001744.1	97.33	111093	111019
338	JF797218.1	97.33	109782	109708
338	BK001744.1	97.33	133509	133583
338	JF797218.1	97.33	130413	130487
338	LT934125.1	96	132912	132986
338	LT934125.1	96	110805	110731
339	BK001744.1	100	3845	3778
339	JF797218.1	100	3429	3362
339	LT934125.1	100	3912	3845
340	BK001744.1	100	65127	65201
340	JF797218.1	100	64000	64074
340	LT934125.1	100	64782	64856
341	LT934125.1	97.33	114185	114111
341	LT934125.1	97.33	129532	129606
341	BK001744.1	96	130159	130233
341	JF797218.1	96	127061	127135
341	JF797218.1	96	113134	113060
341	BK001744.1	96	114443	114369
342	LT934125.1	98.67	48216	48290
342	JF797218.1	98.67	47604	47678
342	BK001744.1	98.67	48547	48621
343	BK001744.1	100	59528	59455
343	JF797218.1	100	58521	58448
343	LT934125.1	100	59172	59099
344	JF797218.1	98.63	103780	103708
344	JF797218.1	98.63	136415	136487
344	BK001744.1	98.63	105135	105063
344	BK001744.1	98.63	139467	139539
344	LT934125.1	98.63	138808	138880
344	LT934125.1	98.63	104909	104837
345	LT934125.1	100	113969	114043
345	JF797218.1	100	127277	127203
345	JF797218.1	100	112918	112992
345	LT934125.1	100	129748	129674
345	BK001744.1	100	130375	130301
345	BK001744.1	100	114227	114301
346	LT934125.1	100	120312	120238
346	BK001744.1	100	120808	120734
346	JF797218.1	100	118608	118534
347	JF797218.1	97.22	28247	28318
347	BK001744.1	97.22	29030	29101
347	LT934125.1	97.22	28858	28929
348	JF797218.1	100	48896	48822
348	LT934125.1	100	49508	49434
348	BK001744.1	100	49839	49765
349	BK001744.1	100	83869	83943
349	JF797218.1	100	82607	82681
349	LT934125.1	100	83494	83568
350	LT934125.1	94.67	118211	118137
350	JF797218.1	94.67	116507	116433
350	BK001744.1	94.67	118710	118636
351	JF797218.1	98.67	116920	116994
351	LT934125.1	98.67	118624	118698
351	BK001744.1	98.67	119123	119197
352	JF797218.1	100	118600	118526
352	LT934125.1	100	120304	120230
352	BK001744.1	100	120800	120726
353	LT934125.1	97.33	120524	120598
353	JF797218.1	97.33	118821	118895
353	BK001744.1	97.33	121023	121097
354	JF797218.1	98.67	129428	129502
354	BK001744.1	98.67	132531	132605
354	LT934125.1	98.67	131930	132004
354	BK001744.1	98.67	112071	111997
354	LT934125.1	98.67	111787	111713
354	JF797218.1	98.67	110767	110693
355	LT934125.1	100	27154	27227
355	BK001744.1	100	27326	27399
355	JF797218.1	100	26543	26616
356	LT934125.1	100	89576	89502
356	BK001744.1	100	89953	89879
356	JF797218.1	100	88691	88617
357	JF797218.1	96	119437	119511
357	BK001744.1	96	121639	121713
357	LT934125.1	96	121140	121214
358	JF797218.1	100	23716	23790
358	LT934125.1	100	24296	24370
358	BK001744.1	100	24524	24598
359	LT934125.1	100	89215	89289
359	JF797218.1	100	88330	88404
359	BK001744.1	100	89592	89666
360	BK001744.1	100	47036	46970
360	JF797218.1	100	46093	46027
360	LT934125.1	100	46705	46639
361	JF797218.1	98.67	121170	121244
361	BK001744.1	98.67	123375	123449
361	LT934125.1	98.67	122873	122947
362	JF797218.1	98.65	23299	23372
362	LT934125.1	98.65	23879	23952
363	JF797218.1	100	91134	91202
363	BK001744.1	100	92396	92464
363	LT934125.1	98.55	92019	92087
364	JF797218.1	98.67	54983	55057
364	BK001744.1	98.67	55990	56064
364	LT934125.1	98.67	55634	55708
365	LT934125.1	100	119635	119709
365	JF797218.1	100	117931	118005
365	BK001744.1	97.33	120134	120208
366	BK001744.1	98.67	46861	46935
366	JF797218.1	98.67	45918	45992
366	LT934125.1	97.33	46530	46604
367	JF797218.1	100	122309	122235
367	BK001744.1	100	124514	124440
367	LT934125.1	100	124012	123938
368	JF797218.1	100	128142	128216
368	LT934125.1	100	130596	130670
368	JF797218.1	100	112053	111979
368	BK001744.1	100	131246	131320
368	BK001744.1	100	113356	113282
368	LT934125.1	100	113121	113047
369	BK001744.1	98.63	122642	122714
369	LT934125.1	98.63	122143	122215
369	JF797218.1	98.63	120440	120512
370	LT934125.1	100	59219	59146
370	JF797218.1	98.65	58568	58495
370	BK001744.1	98.65	59575	59502
371	BK001744.1	98.67	22208	22282
371	LT934125.1	97.33	21974	22048
371	JF797218.1	97.33	21394	21468
372	LT934125.1	100	81022	81096
372	JF797218.1	100	80144	80218
372	BK001744.1	100	81406	81480
373	JF797218.1	100	68398	68472
373	BK001744.1	100	69525	69599
373	LT934125.1	100	69180	69254
374	LT934125.1	100	108616	108542
374	JF797218.1	100	132605	132679
374	LT934125.1	100	135101	135175
374	JF797218.1	100	107590	107516
374	BK001744.1	100	108902	108830
374	BK001744.1	100	135700	135772
375	JF797218.1	100	96028	96102
375	LT934125.1	100	96988	97062
375	BK001744.1	100	97355	97429
376	LT934125.1	98.57	138808	138877
376	BK001744.1	98.57	105135	105066
376	JF797218.1	98.57	103780	103711
376	BK001744.1	98.57	139467	139536
376	LT934125.1	98.57	104909	104840
376	JF797218.1	98.57	136415	136484
377	BK001744.1	100	24871	24945
377	JF797218.1	100	24063	24137
377	LT934125.1	100	24643	24717
378	LT934125.1	100	67337	67411
378	JF797218.1	100	66555	66629
378	BK001744.1	100	67682	67756
379	JF797218.1	97.33	48620	48546
379	LT934125.1	97.33	49232	49158
379	BK001744.1	97.33	49563	49489
380	BK001744.1	98.67	136184	136110
380	JF797218.1	98.67	107066	107140
380	LT934125.1	98.67	108205	108279
380	JF797218.1	98.67	133129	133055
380	LT934125.1	98.67	135512	135438
380	BK001744.1	98.67	108418	108492
381	LT934125.1	97.33	122138	122212
381	BK001744.1	97.33	122637	122711
381	JF797218.1	97.33	120435	120509
382	JF797218.1	98.65	116757	116830
382	BK001744.1	98.65	118960	119033
382	LT934125.1	97.3	118461	118534
383	BK001744.1	100	22151	22077
383	JF797218.1	97.33	21337	21263
383	LT934125.1	97.33	21917	21843
384	BK001744.1	100	56532	56462
384	JF797218.1	100	55525	55455
384	LT934125.1	100	56176	56106
385	LT934125.1	97.18	117643	117573
386	LT934125.1	97.18	117643	117573
387	LT934125.1	98.67	104271	104345
387	JF797218.1	98.67	103133	103207
387	JF797218.1	98.67	137062	136988
387	BK001744.1	98.67	104488	104562
387	BK001744.1	98.67	140114	140040
387	LT934125.1	98.67	139446	139372
388	JF797218.1	97.3	106169	106096
388	BK001744.1	97.3	107521	107448
388	JF797218.1	97.3	134026	134099
388	LT934125.1	97.3	136410	136483
388	LT934125.1	97.3	107307	107234
388	BK001744.1	97.3	137081	137154
389	JF797218.1	100	75153	75227
389	LT934125.1	100	75939	76013
389	BK001744.1	100	76271	76345
390	BK001744.1	100	124673	124746
390	JF797218.1	100	122468	122541
390	LT934125.1	100	124171	124244
391	BK001744.1	100	51973	52047
391	JF797218.1	100	50962	51036
391	LT934125.1	100	51615	51689
392	LT934125.1	100	71160	71232
392	JF797218.1	100	70376	70448
392	BK001744.1	100	71494	71566
393	JF797218.1	100	82936	83009
393	BK001744.1	100	84198	84271
393	LT934125.1	100	83823	83896
394	LT934125.1	97.3	94847	94920
395	JF797218.1	100	137566	137492
395	BK001744.1	100	140609	140535
395	BK001744.1	100	103993	104067
395	JF797218.1	100	102629	102703
395	LT934125.1	100	139950	139876
395	LT934125.1	100	103767	103841
396	BK001744.1	98.67	36665	36739
396	LT934125.1	98.67	36328	36402
396	JF797218.1	98.67	35722	35796
397	LT934125.1	100	97051	96977
397	JF797218.1	100	96091	96017
397	BK001744.1	100	97418	97344
398	LT934125.1	100	83275	83349
398	JF797218.1	100	82388	82462
398	BK001744.1	100	83650	83724
399	BK001744.1	97.33	105357	105431
399	BK001744.1	97.33	139245	139171
399	LT934125.1	97.33	138586	138512
399	LT934125.1	97.33	105131	105205
399	JF797218.1	97.33	136193	136119
399	JF797218.1	97.33	104002	104076
400	BK001744.1	100	59651	59577
400	LT934125.1	100	59295	59221
400	JF797218.1	100	58644	58570
401	BK001744.1	93.33	33757	33831
401	JF797218.1	93.33	32850	32924
401	LT934125.1	93.33	33390	33464
402	BK001744.1	100	114327	114254
402	JF797218.1	100	127177	127250
402	LT934125.1	100	129648	129721
402	LT934125.1	100	114069	113996
402	JF797218.1	100	113018	112945
402	BK001744.1	100	130275	130348
403	BK001744.1	95.95	4091	4018
403	JF797218.1	95.95	3674	3601
403	LT934125.1	94.59	4157	4084
404	LT934125.1	96	51250	51176
404	JF797218.1	96	50597	50523
404	BK001744.1	96.05	51608	51533
405	JF797218.1	96	119475	119549
405	LT934125.1	96	121178	121252
405	BK001744.1	96	121677	121751
406	JF797218.1	100	103276	103202
406	BK001744.1	100	139971	140045
406	JF797218.1	100	136919	136993
406	LT934125.1	100	139303	139377
406	BK001744.1	100	104631	104557
406	LT934125.1	100	104414	104340
407	LT934125.1	93.24	114651	114724
407	LT934125.1	93.24	129066	128993
408	LT934125.1	98.67	3912	3838
408	JF797218.1	98.67	3429	3355
408	BK001744.1	98.67	3845	3771
409	JF797218.1	100	137738	137665
409	LT934125.1	100	103595	103668
409	BK001744.1	100	140781	140708
409	BK001744.1	100	103821	103894
409	JF797218.1	100	102457	102530
409	LT934125.1	100	140122	140049
410	BK001744.1	98.67	65853	65927
410	LT934125.1	98.67	65508	65582
410	JF797218.1	98.67	64726	64800
411	BK001744.1	98.63	47179	47251
411	LT934125.1	98.63	46848	46920
411	JF797218.1	98.63	46236	46308
412	LT934125.1	100	87376	87306
412	BK001744.1	100	87753	87683
412	JF797218.1	100	86491	86421
413	JF797218.1	100	7471	7545
413	LT934125.1	100	7954	8028
413	BK001744.1	100	7888	7962
414	LT934125.1	100	71061	71134
414	BK001744.1	100	71395	71468
414	JF797218.1	100	70277	70350
415	LT934125.1	97.33	71014	70940
415	JF797218.1	97.33	70230	70156
415	BK001744.1	97.33	71348	71274
416	BK001744.1	97.33	76743	76817
416	JF797218.1	97.33	75625	75699
416	LT934125.1	97.33	76432	76506
417	BK001744.1	98.67	75647	75721
417	JF797218.1	98.67	74529	74603
417	LT934125.1	97.33	75315	75389
418	BK001744.1	96	122683	122757
418	JF797218.1	96	120481	120555
418	LT934125.1	96	122184	122258
419	LT934125.1	100	62117	62191
419	BK001744.1	100	62473	62547
419	JF797218.1	100	61466	61540
420	JF797218.1	100	114381	114455
420	LT934125.1	100	127698	127624
420	LT934125.1	100	116019	116093
420	BK001744.1	100	128334	128260
420	JF797218.1	100	125814	125740
420	BK001744.1	100	116268	116342
421	BK001744.1	98.67	48751	48677
421	LT934125.1	98.67	48420	48346
421	JF797218.1	98.67	47808	47734
422	BK001744.1	97.37	41730	41805
422	LT934125.1	97.37	41399	41474
422	JF797218.1	96.05	40787	40862
423	LT934125.1	96.1	115533	115457
423	JF797218.1	96.1	113925	113849
423	JF797218.1	98.57	126277	126346
423	BK001744.1	98.57	128816	128885
423	LT934125.1	98.57	128191	128260
423	BK001744.1	96.1	115793	115717
424	LT934125.1	97.33	67937	67863
424	JF797218.1	97.33	67155	67081
424	BK001744.1	97.33	68282	68208
425	BK001744.1	100	142894	142968
425	JF797218.1	100	100345	100271
425	BK001744.1	100	101708	101634
425	LT934125.1	100	101465	101391
425	JF797218.1	100	139850	139924
425	LT934125.1	100	142252	142326
426	LT934125.1	94.67	45519	45445
426	BK001744.1	94.67	45850	45776
426	JF797218.1	94.67	44907	44833
427	LT934125.1	98.67	51454	51380
427	JF797218.1	98.67	50801	50727
427	BK001744.1	98.67	51812	51738
428	LT934125.1	100	59593	59666
428	JF797218.1	100	58942	59015
428	BK001744.1	100	59949	60022
429	LT934125.1	94.67	102682	102753
429	LT934125.1	94.67	141035	140964
430	JF797218.1	97.26	133351	133279
430	BK001744.1	97.26	136406	136334
430	LT934125.1	97.26	135734	135662
430	LT934125.1	97.26	107983	108055
430	JF797218.1	97.26	106844	106916
430	BK001744.1	97.26	108196	108268
431	JF797218.1	100	12993	12919
431	LT934125.1	100	13464	13390
431	BK001744.1	100	13410	13336
432	LT934125.1	98.67	11573	11499
432	BK001744.1	97.33	11504	11430
432	JF797218.1	97.33	11087	11013
433	LT934125.1	98.67	52848	52774
433	JF797218.1	98.67	52206	52132
433	BK001744.1	98.67	53217	53143
434	LT934125.1	97.33	79234	79308
434	JF797218.1	97.33	78421	78495
434	BK001744.1	97.33	79539	79613
435	LT934125.1	98.67	38588	38662
435	BK001744.1	98.67	38925	38999
435	JF797218.1	98.67	37982	38056
436	BK001744.1	97.26	26715	26787
436	LT934125.1	97.26	26543	26615
436	JF797218.1	97.26	25932	26004
437	BK001744.1	98.65	7575	7502
437	LT934125.1	98.65	7641	7568
437	JF797218.1	98.65	7158	7085
438	JF797218.1	100	89406	89480
438	LT934125.1	100	90291	90365
438	BK001744.1	100	90668	90742
439	JF797218.1	98.65	133383	133310
439	BK001744.1	98.65	136438	136365
439	LT934125.1	98.65	107951	108024
439	LT934125.1	98.65	135766	135693
439	BK001744.1	98.65	108164	108237
439	JF797218.1	98.65	106812	106885
440	BK001744.1	100	61886	61821
440	LT934125.1	100	61530	61465
440	JF797218.1	100	60879	60814
441	LT934125.1	98.67	28915	28841
441	JF797218.1	98.67	28304	28230
441	BK001744.1	98.67	29087	29013
442	BK001744.1	100	78168	78094
442	LT934125.1	100	77857	77783
442	JF797218.1	100	77050	76976
443	BK001744.1	100	121882	121808
443	LT934125.1	100	121383	121309
443	JF797218.1	100	119680	119606
444	LT934125.1	97.33	117668	117594
445	JF797218.1	100	59288	59214
445	LT934125.1	100	59939	59865
445	BK001744.1	100	60295	60227
446	JF797218.1	100	122287	122213
446	BK001744.1	100	124492	124418
446	LT934125.1	100	123990	123916
447	BK001744.1	97.33	81209	81135
447	LT934125.1	97.33	80825	80751
447	JF797218.1	97.33	79947	79873
448	BK001744.1	97.33	121096	121022
448	JF797218.1	97.33	118894	118820
448	LT934125.1	97.3	120597	120524
449	JF797218.1	97.14	208	139
450	LT934125.1	100	87908	87834
450	BK001744.1	100	88285	88211
450	JF797218.1	100	87023	86949
451	BK001744.1	100	54824	54898
451	JF797218.1	100	53817	53891
451	LT934125.1	100	54459	54533
452	BK001744.1	98.67	119522	119596
452	LT934125.1	98.67	119023	119097
452	JF797218.1	98.67	117319	117393
453	BK001744.1	97.33	56944	56870
453	LT934125.1	97.33	56588	56514
453	JF797218.1	97.33	55937	55863
454	BK001744.1	100	108502	108429
454	JF797218.1	100	107150	107077
454	BK001744.1	100	136100	136173
454	JF797218.1	100	133045	133118
454	LT934125.1	100	135428	135501
454	LT934125.1	100	108289	108216
455	LT934125.1	100	82040	81966
455	BK001744.1	100	82424	82350
455	JF797218.1	100	81162	81088
456	BK001744.1	96	107207	107278
456	JF797218.1	96	105852	105923
456	BK001744.1	96	137395	137324
456	JF797218.1	96	134343	134272
456	LT934125.1	94.67	136733	136662
456	LT934125.1	94.67	106984	107055
457	BK001744.1	98.65	97706	97779
457	JF797218.1	98.65	96379	96452
457	LT934125.1	97.3	97339	97412
458	LT934125.1	96	54939	55013
458	JF797218.1	96	54297	54371
458	BK001744.1	96	55304	55378
459	JF797218.1	100	78774	78700
459	LT934125.1	100	79587	79513
459	BK001744.1	100	79892	79818
460	BK001744.1	98.51	128443	128377
460	LT934125.1	98.51	115910	115976
460	LT934125.1	98.51	127807	127741
460	BK001744.1	98.51	116159	116225
460	JF797218.1	98.51	125923	125857
460	JF797218.1	98.51	114272	114338
461	JF797218.1	98.67	89840	89914
461	BK001744.1	98.67	91102	91176
461	LT934125.1	98.67	90725	90799
462	BK001744.1	100	78168	78095
462	JF797218.1	100	77050	76977
462	LT934125.1	100	77857	77784
463	BK001744.1	96	128389	128315
463	JF797218.1	96	114326	114400
463	BK001744.1	96	116213	116287
463	LT934125.1	96	115964	116038
463	JF797218.1	96	125869	125795
463	LT934125.1	96	127753	127679
464	JF797218.1	100	68974	68900
464	BK001744.1	100	70101	70027
464	LT934125.1	100	69756	69682
465	BK001744.1	100	25225	25151
465	JF797218.1	98.67	24417	24343
465	LT934125.1	98.67	24997	24923
466	BK001744.1	98.53	103166	103099
466	JF797218.1	98.53	101802	101735
466	JF797218.1	98.53	138393	138460
466	BK001744.1	98.53	141436	141503
467	LT934125.1	97.33	99861	99787
467	JF797218.1	96	98889	98815
467	BK001744.1	96	100212	100138
468	JF797218.1	92	106084	106010
468	JF797218.1	92	134111	134185
468	BK001744.1	92	107439	107365
468	BK001744.1	92	137163	137237
469	LT934125.1	98.67	125051	124977
469	JF797218.1	98.67	123351	123277
469	BK001744.1	97.33	125556	125482
470	LT934125.1	100	119912	119838
470	JF797218.1	98.67	118208	118134
470	BK001744.1	98.67	120407	120334
471	BK001744.1	100	25064	24990
471	JF797218.1	100	24256	24182
471	LT934125.1	100	24836	24762
472	LT934125.1	98.67	125051	124977
472	JF797218.1	98.67	123351	123277
472	BK001744.1	97.33	125556	125482
473	LT934125.1	98.67	5647	5721
473	BK001744.1	98.67	5581	5655
473	JF797218.1	98.67	5164	5238
474	JF797218.1	100	133253	133327
474	LT934125.1	100	108081	108007
474	LT934125.1	100	135636	135710
474	JF797218.1	100	106942	106868
474	BK001744.1	96	108294	108220
474	BK001744.1	96	136308	136382
475	JF797218.1	94.67	129480	129406
475	LT934125.1	94.67	131982	131908
475	LT934125.1	94.67	111735	111809
475	BK001744.1	94.67	112019	112093
475	JF797218.1	94.67	110715	110789
475	BK001744.1	94.67	132583	132509
476	BK001744.1	97.37	91875	91800
476	JF797218.1	97.37	90613	90538
476	LT934125.1	97.37	91498	91423
477	JF797218.1	95.95	125933	125860
477	JF797218.1	95.95	114262	114335
477	BK001744.1	95.95	116149	116222
477	LT934125.1	95.95	127817	127744
477	BK001744.1	95.95	128453	128380
477	LT934125.1	95.95	115900	115973
478	BK001744.1	97.33	140358	140284
478	JF797218.1	97.33	102880	102954
478	LT934125.1	97.33	139699	139625
478	BK001744.1	97.33	104244	104318
478	JF797218.1	97.33	137315	137241
478	LT934125.1	97.33	104018	104092
479	LT934125.1	100	104018	104092
479	LT934125.1	100	139699	139625
479	JF797218.1	100	102880	102954
479	JF797218.1	100	137315	137241
479	BK001744.1	100	140358	140284
479	BK001744.1	100	104244	104318
480	BK001744.1	100	81842	81768
480	JF797218.1	100	80580	80506
480	LT934125.1	100	81458	81384
481	JF797218.1	100	135795	135869
481	BK001744.1	100	105755	105681
481	LT934125.1	100	138188	138262
481	LT934125.1	100	105529	105455
481	JF797218.1	100	104400	104326
481	BK001744.1	100	138847	138921
482	BK001744.1	96	6851	6925
482	JF797218.1	96	6434	6508
482	LT934125.1	94.67	6917	6991
483	LT934125.1	100	90475	90549
483	JF797218.1	100	89590	89664
483	BK001744.1	100	90852	90926
484	JF797218.1	98.67	51820	51746
484	BK001744.1	98.67	52831	52757
484	LT934125.1	97.33	52462	52390
485	BK001744.1	100	42867	42793
485	LT934125.1	100	42536	42462
485	JF797218.1	100	41924	41850
486	JF797218.1	96	127835	127906
486	BK001744.1	96	130939	131010
486	JF797218.1	96	112360	112289
486	BK001744.1	96	113663	113592
487	LT934125.1	100	131246	131320
487	JF797218.1	100	128788	128862
487	LT934125.1	100	112471	112397
487	JF797218.1	100	111407	111333
487	BK001744.1	100	131892	131966
487	BK001744.1	100	112710	112636
488	JF797218.1	98.67	97808	97881
488	BK001744.1	98.67	99134	99207
488	LT934125.1	98.67	98776	98849
489	BK001744.1	98.67	59910	59984
489	LT934125.1	98.67	59554	59628
489	JF797218.1	98.67	58903	58977
490	JF797218.1	98.67	119242	119316
490	LT934125.1	98.67	120945	121019
490	BK001744.1	98.67	121444	121518
491	LT934125.1	98.67	19699	19625
491	BK001744.1	98.67	19919	19845
491	JF797218.1	98.67	19121	19047
492	BK001744.1	94.67	138026	137952
492	JF797218.1	94.67	134974	134900
492	LT934125.1	97.14	137361	137292
493	LT934125.1	98.67	140166	140092
493	JF797218.1	98.67	137782	137708
493	BK001744.1	98.67	140825	140751
493	JF797218.1	98.67	102413	102487
493	BK001744.1	98.67	103777	103851
493	LT934125.1	98.67	103551	103625
494	BK001744.1	100	105433	105507
494	JF797218.1	100	136117	136043
494	BK001744.1	100	139169	139095
494	JF797218.1	100	104078	104152
494	LT934125.1	100	138510	138436
494	LT934125.1	100	105207	105281
495	JF797218.1	100	124834	124908
495	BK001744.1	100	127353	127427
495	JF797218.1	100	115361	115287
495	BK001744.1	100	117249	117175
495	LT934125.1	100	116988	116914
495	LT934125.1	100	126727	126801
496	JF797218.1	100	26862	26788
496	LT934125.1	100	27473	27399
496	BK001744.1	100	27645	27571
497	LT934125.1	97.3	26277	26204
497	BK001744.1	97.3	26449	26376
497	JF797218.1	97.3	25666	25593
498	LT934125.1	98.67	11749	11823
498	BK001744.1	97.33	11680	11754
498	JF797218.1	97.33	11263	11337
499	BK001744.1	100	52649	52575
499	JF797218.1	100	51638	51564
500	JF797218.1	100	88545	88619
500	BK001744.1	100	89807	89881
500	LT934125.1	98.67	89430	89504
501	LT934125.1	97.33	10800	10726
501	BK001744.1	97.33	10731	10657
501	JF797218.1	97.33	10314	10240
502	LT934125.1	92	33358	33432
503	JF797218.1	100	29304	29231
503	BK001744.1	100	30087	30014
503	LT934125.1	100	29915	29842
504	JF797218.1	97.33	44097	44171
504	LT934125.1	97.33	44709	44783
504	BK001744.1	97.33	45040	45114
505	JF797218.1	92.59	114767	114687
505	JF797218.1	92.59	125428	125508
505	BK001744.1	92.59	116654	116574
505	BK001744.1	92.59	127948	128028
505	LT934125.1	91.36	127312	127392
505	LT934125.1	91.36	116405	116325
506	LT934125.1	100	70907	70833
506	BK001744.1	100	71241	71167
506	JF797218.1	100	70123	70049
507	LT934125.1	100	5464	5390
507	BK001744.1	97.33	5398	5324
507	JF797218.1	97.33	4981	4907
508	JF797218.1	98.67	16904	16978
508	LT934125.1	98.67	17482	17556
508	BK001744.1	98.67	17711	17785
509	LT934125.1	97.33	139946	140020
509	JF797218.1	97.33	102633	102559
509	JF797218.1	97.33	137562	137636
509	LT934125.1	97.33	103771	103697
509	BK001744.1	96	103997	103923
509	BK001744.1	96	140605	140679
510	LT934125.1	100	114771	114698
510	LT934125.1	100	128946	129019
510	BK001744.1	98.65	115027	114954
510	BK001744.1	98.65	129575	129648
510	LT934125.1	98.63	129226	129298
510	LT934125.1	98.63	114491	114419
510	BK001744.1	98.63	114747	114675
510	BK001744.1	98.63	129855	129927
510	LT934125.1	97.3	129507	129580
510	LT934125.1	97.3	114210	114137
511	BK001744.1	100	136698	136772
511	JF797218.1	100	106552	106478
511	LT934125.1	100	107690	107616
511	LT934125.1	100	136027	136101
511	JF797218.1	100	133643	133717
511	BK001744.1	100	107904	107830
512	JF797218.1	100	137738	137665
512	JF797218.1	100	102457	102530
512	BK001744.1	100	140781	140708
512	LT934125.1	100	140122	140049
512	BK001744.1	100	103821	103894
512	LT934125.1	100	103595	103668
513	BK001744.1	97.33	53786	53712
513	JF797218.1	97.33	52775	52701
513	LT934125.1	96	53417	53343
514	JF797218.1	100	104338	104412
514	JF797218.1	100	135857	135783
514	BK001744.1	100	138909	138835
514	LT934125.1	100	105467	105541
514	LT934125.1	100	138250	138176
514	BK001744.1	100	105693	105767
515	JF797218.1	98.65	59594	59667
515	BK001744.1	98.65	60601	60674
515	LT934125.1	98.65	60245	60318
516	LT934125.1	100	103000	102926
516	JF797218.1	100	101862	101788
516	BK001744.1	100	103226	103152
516	JF797218.1	100	138333	138407
516	BK001744.1	100	141376	141450
516	LT934125.1	100	140717	140791
517	JF797218.1	100	107590	107516
517	JF797218.1	100	132605	132679
517	LT934125.1	100	135101	135175
517	LT934125.1	100	108616	108542
517	BK001744.1	100	108902	108830
517	BK001744.1	100	135700	135772
518	BK001744.1	98.67	38822	38896
518	JF797218.1	98.67	37879	37953
518	LT934125.1	98.67	38485	38559
519	BK001744.1	100	29996	30070
519	JF797218.1	100	29213	29287
519	LT934125.1	100	29824	29898
520	LT934125.1	100	4962	4888
520	BK001744.1	100	4896	4822
520	JF797218.1	100	4479	4405
521	JF797218.1	100	116868	116942
521	BK001744.1	100	119071	119145
521	LT934125.1	100	118572	118646
522	BK001744.1	98.67	65150	65076
522	JF797218.1	98.67	64023	63949
522	LT934125.1	98.67	64805	64731
523	BK001744.1	98.67	137081	137155
523	JF797218.1	98.67	134026	134100
523	BK001744.1	98.67	107521	107447
523	JF797218.1	98.67	106169	106095
523	LT934125.1	98.67	107307	107233
523	LT934125.1	98.67	136410	136484
524	BK001744.1	100	106032	105958
524	LT934125.1	100	105806	105732
524	BK001744.1	100	138570	138644
524	JF797218.1	100	135518	135592
524	LT934125.1	100	137911	137985
524	JF797218.1	100	104677	104603
525	LT934125.1	98.67	67691	67765
525	BK001744.1	98.67	68036	68110
525	JF797218.1	98.67	66909	66983
526	LT934125.1	100	60783	60857
526	JF797218.1	100	60132	60206
526	BK001744.1	100	61139	61213
527	JF797218.1	100	24133	24059
527	LT934125.1	100	24713	24639
527	BK001744.1	100	24941	24867
528	LT934125.1	97.33	70883	70957
528	BK001744.1	97.33	71217	71291
528	JF797218.1	97.33	70099	70173
529	LT934125.1	100	135661	135587
529	JF797218.1	100	133278	133204
529	JF797218.1	100	106917	106991
529	LT934125.1	100	108056	108130
530	LT934125.1	100	63467	63393
530	JF797218.1	100	62689	62615
530	BK001744.1	100	63815	63741
531	JF797218.1	97.33	62024	61950
531	BK001744.1	97.33	63031	62957
531	LT934125.1	96	62665	62591
532	BK001744.1	100	22208	22282
532	LT934125.1	98.67	21974	22048
532	JF797218.1	98.67	21394	21468
533	JF797218.1	100	31364	31438
533	BK001744.1	100	32147	32221
533	LT934125.1	100	31972	32046
534	JF797218.1	100	102302	102228
534	LT934125.1	100	140277	140351
534	LT934125.1	100	103440	103366
534	BK001744.1	100	103666	103592
534	JF797218.1	100	137893	137967
534	BK001744.1	100	140936	141010
535	JF797218.1	100	66725	66651
535	LT934125.1	100	67507	67433
535	BK001744.1	100	67852	67778
536	BK001744.1	100	73600	73527
536	JF797218.1	100	72482	72409
536	LT934125.1	100	73268	73195
537	BK001744.1	97.3	133509	133582
537	BK001744.1	97.3	111093	111020
537	JF797218.1	97.3	130413	130486
537	JF797218.1	97.3	109782	109709
537	LT934125.1	95.95	110805	110732
537	LT934125.1	95.95	132912	132985
538	JF797218.1	97.33	133873	133799
538	JF797218.1	97.33	106322	106396
538	LT934125.1	97.33	136257	136183
538	BK001744.1	97.33	107674	107748
538	BK001744.1	97.33	136928	136854
538	LT934125.1	97.33	107460	107534
539	LT934125.1	91.36	127362	127282
539	JF797218.1	91.36	125478	125398
539	JF797218.1	91.36	114717	114797
539	BK001744.1	91.36	127998	127918
539	BK001744.1	91.36	116604	116684
539	LT934125.1	91.36	116355	116435
540	JF797218.1	98.67	138907	138981
540	JF797218.1	98.67	101288	101214
540	BK001744.1	98.67	102652	102578
540	BK001744.1	98.67	141950	142024
540	LT934125.1	98.67	141397	141471
540	LT934125.1	98.67	102320	102246
541	BK001744.1	97.33	10731	10657
541	LT934125.1	97.33	10800	10726
[truncated: 410 more rows]

## Sheet: Aqueous
Reads number	Reference	Identity	Start	End
1	JF797218.1	100	46755	46681
1	LT934125.1	100	47367	47293
1	BK001744.1	100	47698	47624
2	LT934125.1	98.67	142419	142493
2	LT934125.1	98.67	101298	101224
3	JF797218.1	98.67	58498	58424
3	LT934125.1	98.67	59149	59075
3	BK001744.1	98.67	59505	59431
4	JF797218.1	97.3	116834	116907
4	LT934125.1	97.3	118538	118611
4	BK001744.1	97.3	119037	119110
5	BK001744.1	100	68928	69002
5	JF797218.1	100	67801	67875
5	LT934125.1	100	68583	68657
6	JF797218.1	100	100225	100299
6	LT934125.1	100	101345	101419
6	LT934125.1	100	142372	142298
6	JF797218.1	100	139970	139896
6	BK001744.1	98.67	143013	142940
6	BK001744.1	98.67	101589	101662
7	JF797218.1	97.26	115156	115228
7	BK001744.1	97.26	117043	117115
7	BK001744.1	97.26	127559	127487
7	JF797218.1	97.26	125039	124967
7	LT934125.1	95.89	116785	116857
8	LT934125.1	100	41999	42073
8	JF797218.1	100	41387	41461
8	BK001744.1	100	42330	42404
9	LT934125.1	97.33	31301	31227
9	JF797218.1	97.33	30690	30616
9	BK001744.1	97.33	31473	31399
10	LT934125.1	100	89523	89597
10	JF797218.1	100	88638	88712
10	BK001744.1	100	89900	89974
11	JF797218.1	97.33	79141	79067
11	BK001744.1	97.33	80259	80185
11	LT934125.1	94.67	79954	79880
12	LT934125.1	100	41999	42073
12	JF797218.1	100	41387	41461
12	BK001744.1	100	42330	42404
13	LT934125.1	98.55	82987	82919
13	BK001744.1	98.55	83362	83294
13	JF797218.1	98.55	82100	82032
14	JF797218.1	96	4271	4197
14	LT934125.1	96	4754	4680
14	BK001744.1	96	4688	4614
15	BK001744.1	98.67	116267	116193
15	JF797218.1	98.67	114380	114306
15	LT934125.1	98.67	116018	115944
15	BK001744.1	98.67	128335	128409
15	JF797218.1	98.67	125815	125889
15	LT934125.1	98.67	127699	127773
16	JF797218.1	100	47795	47869
16	BK001744.1	100	48738	48812
16	LT934125.1	100	48407	48481
17	BK001744.1	100	25313	25239
17	JF797218.1	98.67	24505	24431
17	LT934125.1	98.67	25085	25011
18	LT934125.1	98.67	32230	32156
18	BK001744.1	98.67	32405	32331
18	JF797218.1	98.67	31622	31548
19	BK001744.1	98.67	83892	83818
19	JF797218.1	98.67	82630	82556
19	LT934125.1	98.67	83517	83443
20	LT934125.1	98.67	113109	113035
20	LT934125.1	98.67	130608	130682
20	JF797218.1	98.57	128154	128223
20	BK001744.1	98.57	131258	131327
20	JF797218.1	98.57	112041	111972
20	BK001744.1	98.57	113344	113275
21	LT934125.1	100	4210	4284
21	BK001744.1	100	4144	4218
21	JF797218.1	100	3727	3801
22	BK001744.1	100	81054	80980
22	LT934125.1	100	80670	80596
22	JF797218.1	100	79792	79718
23	JF797218.1	100	75812	75885
23	LT934125.1	100	76619	76692
23	BK001744.1	98.65	76930	77003
24	JF797218.1	98.67	20558	20484
24	LT934125.1	98.67	21136	21062
24	BK001744.1	98.67	21374	21300
25	JF797218.1	96	99352	99426
25	BK001744.1	96	100675	100749
26	BK001744.1	97.33	126617	126543
26	JF797218.1	97.33	124413	124339
26	LT934125.1	97.33	126114	126040
27	JF797218.1	100	20558	20484
27	BK001744.1	100	21374	21300
27	LT934125.1	100	21136	21062
28	BK001744.1	100	88248	88322
28	JF797218.1	100	86986	87060
28	LT934125.1	100	87871	87945
29	LT934125.1	100	35651	35723
29	BK001744.1	98.63	35988	36060
29	JF797218.1	98.63	35045	35117
30	BK001744.1	100	76294	76221
30	LT934125.1	100	75962	75889
30	JF797218.1	100	75176	75103
31	LT934125.1	100	76619	76693
31	JF797218.1	100	75812	75886
31	BK001744.1	98.67	76930	77004
32	BK001744.1	100	80998	80924
32	LT934125.1	100	80614	80540
32	JF797218.1	100	79736	79662
33	JF797218.1	96	77423	77497
33	BK001744.1	96	78541	78615
33	LT934125.1	96	78230	78304
34	JF797218.1	98.67	138368	138442
34	BK001744.1	98.67	141411	141485
34	LT934125.1	98.67	140752	140826
34	LT934125.1	98.67	102965	102891
34	JF797218.1	98.67	101827	101753
34	BK001744.1	98.67	103191	103117
35	LT934125.1	96	131408	131334
35	LT934125.1	96	112309	112383
36	BK001744.1	96	42128	42054
36	JF797218.1	96	41185	41111
36	LT934125.1	96	41797	41723
37	BK001744.1	100	119609	119542
37	LT934125.1	100	119110	119043
37	JF797218.1	100	117406	117339
38	LT934125.1	100	47613	47687
38	JF797218.1	100	47001	47075
38	BK001744.1	100	47944	48018
39	LT934125.1	100	48193	48121
39	JF797218.1	100	47581	47509
39	BK001744.1	100	48524	48452
40	BK001744.1	100	72972	73046
40	JF797218.1	100	71854	71928
40	LT934125.1	100	72640	72714
41	BK001744.1	97.3	71342	71415
41	JF797218.1	97.3	70224	70297
41	LT934125.1	97.3	71008	71081
42	LT934125.1	100	111149	111223
42	LT934125.1	100	132568	132494
42	JF797218.1	98.67	130068	129994
42	JF797218.1	98.67	110127	110201
42	BK001744.1	98.67	111438	111512
42	BK001744.1	98.67	133164	133090
43	JF797218.1	96	112370	112299
43	JF797218.1	96	127825	127896
43	BK001744.1	96	113673	113602
43	BK001744.1	96	130929	131000
44	JF797218.1	98.57	111176	111245
44	JF797218.1	98.57	129019	128950
44	LT934125.1	97.14	112240	112309
44	LT934125.1	97.14	131477	131408
45	BK001744.1	100	22423	22349
45	LT934125.1	100	22189	22115
45	JF797218.1	100	21609	21535
46	LT934125.1	98.67	14030	13956
46	BK001744.1	97.33	13976	13902
46	JF797218.1	97.33	13559	13485
47	BK001744.1	100	82853	82780
47	JF797218.1	100	81591	81518
48	JF797218.1	98.67	126709	126635
48	LT934125.1	98.67	128618	128544
48	BK001744.1	98.67	129247	129173
48	LT934125.1	98.67	115099	115173
48	JF797218.1	98.67	113486	113560
48	BK001744.1	98.67	115355	115429
49	LT934125.1	98.65	75854	75927
49	JF797218.1	98.65	75068	75141
49	BK001744.1	98.65	76186	76259
50	JF797218.1	97.33	6456	6382
50	BK001744.1	97.33	6873	6799
50	LT934125.1	97.33	6939	6865
51	BK001744.1	98.67	5223	5297
51	JF797218.1	98.67	4806	4880
51	LT934125.1	97.33	5289	5363
52	LT934125.1	94.67	75364	75290
52	BK001744.1	94.67	75696	75622
52	JF797218.1	94.67	74578	74504
53	JF797218.1	94.67	74578	74504
53	LT934125.1	94.67	75364	75290
53	BK001744.1	94.67	75696	75622
54	LT934125.1	100	47599	47525
54	JF797218.1	100	46987	46913
54	BK001744.1	100	47930	47856
55	LT934125.1	100	81495	81421
55	JF797218.1	100	80617	80543
55	BK001744.1	100	81879	81805
56	BK001744.1	97.33	95434	95508
56	LT934125.1	97.33	95051	95125
56	JF797218.1	97.33	94172	94246
57	LT934125.1	98.67	20520	20594
57	JF797218.1	98.67	19942	20016
57	BK001744.1	98.67	20740	20814
58	JF797218.1	98.67	30747	30673
58	LT934125.1	98.67	31358	31284
58	BK001744.1	98.67	31530	31456
59	LT934125.1	100	50670	50596
59	JF797218.1	100	50017	49943
59	BK001744.1	98.67	51027	50953
60	LT934125.1	98.67	56299	56373
60	BK001744.1	98.67	56655	56729
60	JF797218.1	98.67	55648	55722
61	BK001744.1	100	93467	93541
61	LT934125.1	100	93069	93143
61	JF797218.1	100	92205	92279
62	LT934125.1	98.67	80614	80540
62	JF797218.1	98.67	79736	79662
62	BK001744.1	98.67	80998	80924
63	JF797218.1	98.59	120538	120608
63	LT934125.1	98.59	122241	122311
63	BK001744.1	98.59	122740	122810
64	BK001744.1	94.67	9735	9809
64	JF797218.1	94.67	9318	9392
64	LT934125.1	95.95	9801	9874
65	LT934125.1	91.36	116414	116334
66	BK001744.1	100	19642	19716
66	LT934125.1	100	19422	19496
66	JF797218.1	100	18844	18918
67	LT934125.1	100	68583	68657
67	BK001744.1	100	68928	69002
67	JF797218.1	100	67801	67875
68	LT934125.1	98.57	9104	9035
68	JF797218.1	98.57	8621	8552
68	BK001744.1	98.57	9038	8969
69	BK001744.1	100	89996	89922
69	JF797218.1	100	88734	88660
69	LT934125.1	100	89619	89545
70	JF797218.1	96	27615	27689
70	LT934125.1	96	28226	28300
71	JF797218.1	98.67	47408	47482
71	LT934125.1	98.67	48020	48094
71	BK001744.1	98.67	48351	48425
72	JF797218.1	97.37	111442	111367
72	BK001744.1	97.37	131857	131932
72	BK001744.1	97.37	112745	112670
72	JF797218.1	97.37	128753	128828
73	LT934125.1	100	105640	105566
73	BK001744.1	100	138736	138810
73	LT934125.1	100	138077	138151
73	JF797218.1	100	135684	135758
73	BK001744.1	100	105866	105792
73	JF797218.1	100	104511	104437
74	LT934125.1	100	103790	103716
74	JF797218.1	100	102652	102578
74	LT934125.1	100	139927	140001
74	JF797218.1	100	137543	137617
74	BK001744.1	98.67	104016	103942
74	BK001744.1	98.67	140586	140660
75	BK001744.1	100	114779	114848
75	BK001744.1	100	129823	129754
75	LT934125.1	100	129194	129125
75	LT934125.1	100	114523	114592
75	JF797218.1	97.14	127006	126937
75	JF797218.1	97.14	113189	113258
75	BK001744.1	97.14	114498	114567
75	BK001744.1	97.14	130104	130035
76	LT934125.1	100	49272	49198
76	BK001744.1	100	49603	49529
76	JF797218.1	100	48660	48586
77	LT934125.1	98.57	129194	129125
77	BK001744.1	98.57	114779	114848
77	BK001744.1	98.57	129823	129754
77	LT934125.1	98.57	114523	114592
78	LT934125.1	100	136097	136023
78	BK001744.1	100	107834	107908
78	LT934125.1	100	107620	107694
78	JF797218.1	100	133713	133639
78	BK001744.1	100	136768	136694
78	JF797218.1	100	106482	106556
79	BK001744.1	100	120001	120075
79	JF797218.1	100	117798	117872
79	LT934125.1	100	119502	119576
80	LT934125.1	100	5200	5274
80	JF797218.1	100	4717	4791
80	BK001744.1	100	5134	5208
81	LT934125.1	100	47530	47456
81	JF797218.1	100	46918	46844
81	BK001744.1	100	47861	47787
82	BK001744.1	98.67	115533	115459
82	BK001744.1	98.67	129069	129143
82	JF797218.1	98.67	113664	113590
82	JF797218.1	98.67	126531	126605
83	LT934125.1	97.33	8676	8602
83	JF797218.1	97.33	8193	8119
83	BK001744.1	97.33	8610	8536
84	LT934125.1	98.67	36415	36341
84	BK001744.1	98.67	36752	36678
84	JF797218.1	98.67	35809	35735
85	BK001744.1	98.67	35935	35861
85	LT934125.1	98.67	35598	35524
85	JF797218.1	98.67	34992	34918
86	JF797218.1	97.33	71075	71149
86	LT934125.1	97.33	71861	71935
86	BK001744.1	97.33	72193	72267
87	LT934125.1	98.67	60300	60226
87	BK001744.1	98.67	60656	60582
87	JF797218.1	98.67	59649	59575
88	BK001744.1	98.67	23475	23549
88	JF797218.1	97.33	22661	22735
88	LT934125.1	97.33	23241	23315
89	JF797218.1	100	52105	52179
89	BK001744.1	100	53116	53190
89	LT934125.1	100	52747	52821
90	LT934125.1	97.33	79455	79381
90	BK001744.1	97.33	79760	79686
90	JF797218.1	97.33	78642	78568
91	BK001744.1	97.3	6767	6840
91	LT934125.1	97.3	6833	6906
91	JF797218.1	97.3	6350	6423
92	BK001744.1	97.18	129606	129536
92	BK001744.1	97.18	114996	115066
92	LT934125.1	97.18	114740	114810
92	LT934125.1	97.18	128977	128907
93	JF797218.1	98.67	75971	75897
93	BK001744.1	98.67	77089	77015
93	LT934125.1	98.67	76778	76704
94	BK001744.1	100	29284	29353
94	JF797218.1	100	28501	28570
94	LT934125.1	100	29112	29181
95	JF797218.1	97.33	76371	76445
95	BK001744.1	97.33	77489	77563
95	LT934125.1	96	77178	77252
96	BK001744.1	100	27961	28035
96	JF797218.1	100	27178	27252
96	LT934125.1	100	27789	27863
97	LT934125.1	100	93044	93118
97	BK001744.1	100	93442	93516
97	JF797218.1	100	92180	92254
98	LT934125.1	98.59	131515	131584
98	JF797218.1	98.59	129001	129070
98	BK001744.1	98.59	132104	132173
98	LT934125.1	98.59	112202	112133
98	JF797218.1	98.59	111194	111125
98	BK001744.1	98.59	112498	112429
99	JF797218.1	100	66963	66889
99	LT934125.1	100	67745	67671
99	BK001744.1	100	68090	68016
100	BK001744.1	98.67	67230	67304
100	LT934125.1	98.67	66885	66959
100	JF797218.1	98.67	66103	66177
101	LT934125.1	98.57	9035	9104
101	BK001744.1	98.57	8969	9038
101	JF797218.1	98.57	8552	8621
102	JF797218.1	98.67	77952	78026
102	BK001744.1	98.67	79070	79144
102	LT934125.1	97.33	78759	78833
103	JF797218.1	100	102823	102749
103	LT934125.1	100	139756	139830
103	LT934125.1	100	103961	103887
103	BK001744.1	100	104187	104113
103	BK001744.1	100	140415	140489
103	JF797218.1	100	137372	137446
104	JF797218.1	98.65	79627	79700
104	BK001744.1	98.65	80889	80962
104	LT934125.1	98.65	80505	80578
105	LT934125.1	100	41356	41283
105	JF797218.1	100	40744	40671
105	BK001744.1	100	41687	41614
106	LT934125.1	96	136667	136593
106	LT934125.1	96	107050	107124
107	BK001744.1	95.89	136434	136362
107	JF797218.1	95.89	106816	106888
107	LT934125.1	95.89	107955	108027
107	LT934125.1	95.89	135762	135690
107	JF797218.1	95.89	133379	133307
107	BK001744.1	95.89	108168	108240
108	LT934125.1	98.67	110643	110717
108	LT934125.1	98.67	133074	133000
108	BK001744.1	96	110931	111005
108	JF797218.1	96	109620	109694
109	LT934125.1	96	91976	91902
109	BK001744.1	96	92353	92279
109	JF797218.1	96	91091	91017
110	LT934125.1	100	135677	135751
110	JF797218.1	100	106901	106827
110	LT934125.1	100	108040	107966
110	BK001744.1	100	108253	108179
110	JF797218.1	100	133294	133368
110	BK001744.1	100	136349	136423
111	LT934125.1	98.67	110726	110652
111	LT934125.1	98.67	132991	133065
111	JF797218.1	96	109703	109629
111	BK001744.1	96	111014	110940
112	LT934125.1	97.33	95051	95125
112	BK001744.1	97.33	95434	95508
112	JF797218.1	97.33	94172	94246
113	LT934125.1	98.67	115308	115234
113	JF797218.1	98.67	126496	126570
113	BK001744.1	98.67	129034	129108
113	LT934125.1	98.67	128409	128483
113	JF797218.1	98.67	113699	113625
113	BK001744.1	98.67	115568	115494
114	LT934125.1	96	9800	9874
114	JF797218.1	94.67	9317	9391
114	BK001744.1	94.67	9734	9808
115	JF797218.1	98.67	110578	110504
115	BK001744.1	98.67	111882	111808
115	JF797218.1	98.67	129617	129691
115	BK001744.1	98.67	132720	132794
115	LT934125.1	98.67	132116	132189
115	LT934125.1	98.67	111601	111528
116	BK001744.1	97.1	107878	107810
116	JF797218.1	97.1	106526	106458
116	LT934125.1	97.1	107664	107596
116	LT934125.1	97.1	136053	136121
116	BK001744.1	97.1	136724	136792
116	JF797218.1	97.1	133669	133737
117	BK001744.1	100	55097	55166
117	LT934125.1	100	54732	54801
117	JF797218.1	100	54090	54159
118	JF797218.1	100	109057	108983
118	JF797218.1	100	131138	131212
118	BK001744.1	100	134234	134302
118	BK001744.1	100	110368	110300
119	BK001744.1	98.67	79070	79144
119	JF797218.1	98.67	77952	78026
119	LT934125.1	97.33	78759	78833
120	JF797218.1	97.33	109743	109817
120	JF797218.1	97.33	130452	130378
120	LT934125.1	97.33	110766	110840
120	LT934125.1	97.33	132951	132877
120	BK001744.1	97.33	111054	111128
120	BK001744.1	97.33	133548	133474
121	BK001744.1	100	107825	107899
121	JF797218.1	100	133722	133648
121	BK001744.1	100	136777	136703
121	LT934125.1	100	136106	136032
121	JF797218.1	100	106473	106547
121	LT934125.1	100	107611	107685
122	JF797218.1	98.65	86050	86123
122	BK001744.1	98.65	87312	87385
122	LT934125.1	98.65	86935	87008
123	JF797218.1	100	111911	111841
123	BK001744.1	100	131388	131458
123	BK001744.1	100	113214	113144
123	JF797218.1	100	128284	128354
123	LT934125.1	100	112973	112903
123	LT934125.1	100	130744	130814
124	LT934125.1	100	99899	99834
124	BK001744.1	100	100250	100185
124	JF797218.1	100	98927	98862
125	BK001744.1	100	119765	119691
125	JF797218.1	100	117562	117488
125	LT934125.1	100	119266	119192
126	JF797218.1	98.65	109023	108950
126	JF797218.1	98.65	131172	131245
126	BK001744.1	95.95	110334	110263
126	BK001744.1	95.95	134268	134339
127	LT934125.1	100	48401	48475
127	JF797218.1	100	47789	47863
127	BK001744.1	100	48732	48806
128	BK001744.1	100	55012	55086
128	LT934125.1	100	54647	54721
128	JF797218.1	100	54005	54079
129	JF797218.1	98.67	49331	49404
129	LT934125.1	98.67	49984	50057
129	BK001744.1	98.67	50341	50414
130	LT934125.1	97.33	112309	112383
130	LT934125.1	97.33	131408	131334
131	LT934125.1	100	89076	89150
131	BK001744.1	100	89453	89527
131	JF797218.1	100	88191	88265
132	BK001744.1	100	83119	83193
132	JF797218.1	100	81857	81931
132	LT934125.1	100	82744	82818
133	BK001744.1	97.33	66071	66144
133	JF797218.1	97.33	64944	65017
133	LT934125.1	97.33	65726	65799
134	LT934125.1	100	104933	104859
134	BK001744.1	100	139443	139517
134	JF797218.1	100	103804	103730
134	JF797218.1	100	136391	136465
134	BK001744.1	100	105159	105085
134	LT934125.1	100	138784	138858
135	LT934125.1	98.67	118698	118624
135	BK001744.1	98.67	119197	119123
135	JF797218.1	98.67	116994	116920
136	JF797218.1	100	112662	112588
136	LT934125.1	100	129997	130071
136	LT934125.1	100	113720	113646
136	BK001744.1	100	130631	130705
136	BK001744.1	100	113971	113897
136	JF797218.1	100	127533	127607
137	JF797218.1	100	79792	79718
137	BK001744.1	100	81054	80980
137	LT934125.1	100	80670	80596
138	LT934125.1	97.33	27369	27295
138	JF797218.1	97.33	26758	26684
138	BK001744.1	97.33	27541	27467
139	LT934125.1	97.18	107902	107972
139	LT934125.1	97.18	135815	135745
140	JF797218.1	98.57	18086	18017
140	LT934125.1	98.57	18664	18595
140	BK001744.1	98.57	18893	18824
141	JF797218.1	95.95	42915	42842
141	BK001744.1	95.95	43858	43785
141	LT934125.1	95.95	43527	43454
142	JF797218.1	100	27065	26991
142	BK001744.1	100	27848	27774
142	LT934125.1	100	27676	27602
143	BK001744.1	97.33	37353	37279
143	LT934125.1	97.33	37016	36942
143	JF797218.1	97.33	36410	36336
144	LT934125.1	98.67	141360	141434
144	JF797218.1	98.67	101325	101251
144	JF797218.1	98.67	138870	138944
144	LT934125.1	98.67	102357	102283
144	BK001744.1	98.67	141913	141987
144	BK001744.1	98.67	102689	102615
145	LT934125.1	98.59	113776	113706
145	LT934125.1	98.59	129941	130011
145	JF797218.1	97.18	112718	112648
145	JF797218.1	97.18	127477	127547
145	BK001744.1	97.18	130575	130645
145	BK001744.1	97.18	114027	113957
146	LT934125.1	98.67	38417	38491
146	JF797218.1	98.67	37811	37885
146	BK001744.1	98.67	38754	38828
147	LT934125.1	100	2146	2220
147	JF797218.1	98.67	1935	2009
147	BK001744.1	98.67	2162	2236
148	JF797218.1	98.67	133728	133654
148	JF797218.1	98.67	106467	106541
148	BK001744.1	98.67	136783	136709
148	LT934125.1	98.67	136112	136038
148	BK001744.1	98.67	107819	107893
148	LT934125.1	98.67	107605	107679
149	BK001744.1	98.67	27541	27467
149	JF797218.1	98.67	26758	26684
149	LT934125.1	98.67	27369	27295
150	BK001744.1	100	57040	56967
150	JF797218.1	100	56033	55960
150	LT934125.1	100	56684	56611
151	LT934125.1	100	141000	140927
151	BK001744.1	100	141659	141586
151	LT934125.1	100	102717	102790
151	JF797218.1	100	138616	138543
151	JF797218.1	100	101579	101652
151	BK001744.1	100	102943	103016
152	LT934125.1	100	57728	57654
152	JF797218.1	100	57077	57003
152	BK001744.1	98.67	58084	58010
153	LT934125.1	100	78308	78380
153	JF797218.1	100	77501	77573
153	BK001744.1	100	78619	78691
154	JF797218.1	98.67	91703	91777
154	BK001744.1	98.67	92965	93039
154	LT934125.1	97.33	92567	92641
155	BK001744.1	100	28578	28504
155	LT934125.1	100	28406	28332
155	JF797218.1	100	27795	27721
156	BK001744.1	98.67	119255	119181
156	LT934125.1	98.67	118756	118682
156	JF797218.1	98.67	117052	116978
157	LT934125.1	98.65	73431	73358
157	JF797218.1	98.65	72645	72572
157	BK001744.1	98.65	73763	73690
158	BK001744.1	100	122151	122225
158	LT934125.1	100	121652	121726
158	JF797218.1	100	119949	120023
159	LT934125.1	100	61957	62026
159	JF797218.1	100	61306	61375
159	BK001744.1	100	62313	62382
160	BK001744.1	97.33	109185	109258
160	BK001744.1	97.33	135417	135344
160	JF797218.1	97.33	132322	132249
160	JF797218.1	97.33	107873	107946
160	LT934125.1	96	108896	108969
160	LT934125.1	96	134821	134748
161	BK001744.1	100	119609	119542
161	JF797218.1	100	117406	117339
161	LT934125.1	100	119110	119043
162	JF797218.1	100	36982	37056
162	LT934125.1	100	37588	37662
162	BK001744.1	100	37925	37999
163	LT934125.1	98.67	35670	35744
163	BK001744.1	97.33	36007	36081
163	JF797218.1	97.33	35064	35138
164	BK001744.1	100	78922	78996
164	JF797218.1	100	77804	77878
164	LT934125.1	98.67	78611	78685
165	LT934125.1	100	140231	140157
165	JF797218.1	100	102348	102422
165	BK001744.1	100	103712	103786
165	LT934125.1	100	103486	103560
165	JF797218.1	100	137847	137773
165	BK001744.1	100	140890	140816
166	LT934125.1	98.67	126781	126708
166	BK001744.1	98.67	127407	127334
166	LT934125.1	98.67	116934	117007
166	JF797218.1	98.67	115307	115380
166	JF797218.1	98.67	124888	124815
166	BK001744.1	98.67	117195	117268
167	LT934125.1	97.3	35941	36014
167	BK001744.1	97.3	36278	36351
167	JF797218.1	97.3	35335	35408
168	LT934125.1	100	40820	40894
168	BK001744.1	100	41157	41231
168	JF797218.1	100	40214	40288
169	BK001744.1	97.33	7325	7251
169	LT934125.1	97.33	7391	7317
169	JF797218.1	97.33	6908	6834
170	LT934125.1	98.67	94603	94529
170	BK001744.1	97.33	94986	94912
170	JF797218.1	97.33	93724	93650
171	BK001744.1	91.36	12056	12136
171	JF797218.1	91.36	11639	11719
172	BK001744.1	94.67	126360	126286
172	JF797218.1	94.67	124156	124082
172	LT934125.1	94.67	125857	125783
173	BK001744.1	98.67	64559	64633
173	JF797218.1	98.67	63432	63506
173	LT934125.1	98.67	64214	64288
174	JF797218.1	98.57	4452	4521
174	LT934125.1	98.57	4935	5004
174	BK001744.1	98.57	4869	4938
175	JF797218.1	94.67	62088	62014
175	BK001744.1	94.67	63095	63021
176	LT934125.1	100	109019	109093
176	LT934125.1	100	134698	134624
176	BK001744.1	98.67	109305	109379
176	JF797218.1	98.67	132202	132128
176	BK001744.1	98.67	135297	135223
176	JF797218.1	98.67	107993	108067
177	JF797218.1	100	128824	128896
177	LT934125.1	100	112435	112363
177	BK001744.1	100	131928	132000
177	LT934125.1	100	131282	131354
177	BK001744.1	100	112674	112602
177	JF797218.1	100	111371	111299
178	JF797218.1	100	88976	89050
178	LT934125.1	100	89861	89935
178	BK001744.1	100	90238	90312
179	BK001744.1	98.67	32437	32511
179	JF797218.1	98.67	31654	31728
179	LT934125.1	98.67	32262	32336
180	LT934125.1	98.67	17437	17511
180	JF797218.1	98.67	16859	16933
180	BK001744.1	98.67	17666	17740
181	JF797218.1	98.65	32296	32369
181	BK001744.1	98.65	33203	33276
181	LT934125.1	98.65	32848	32921
182	JF797218.1	100	42661	42587
182	LT934125.1	100	43273	43199
182	BK001744.1	100	43604	43530
183	JF797218.1	100	128389	128463
183	LT934125.1	100	130849	130923
183	BK001744.1	100	113109	113035
183	JF797218.1	100	111806	111732
183	BK001744.1	100	131493	131567
183	LT934125.1	100	112868	112794
184	BK001744.1	100	48757	48831
184	LT934125.1	100	48426	48500
184	JF797218.1	100	47814	47888
185	LT934125.1	100	83269	83343
185	BK001744.1	100	83644	83718
185	JF797218.1	100	82382	82456
186	LT934125.1	98.63	20520	20592
186	JF797218.1	98.63	19942	20014
186	BK001744.1	98.63	20740	20812
187	JF797218.1	98.65	81367	81294
187	BK001744.1	98.65	82629	82556
187	LT934125.1	98.65	82245	82172
188	JF797218.1	100	69963	70035
188	LT934125.1	100	70747	70819
188	BK001744.1	100	71081	71153
189	LT934125.1	96	97645	97719
190	BK001744.1	95.95	15289	15216
190	LT934125.1	95.95	15343	15270
190	JF797218.1	95.95	14872	14799
191	LT934125.1	98.67	128226	128300
191	LT934125.1	98.67	115491	115417
191	JF797218.1	96	126312	126386
191	JF797218.1	96	113883	113809
192	BK001744.1	100	82377	82450
192	LT934125.1	100	81993	82066
192	JF797218.1	100	81115	81188
193	BK001744.1	98.67	12732	12658
193	JF797218.1	98.67	12315	12241
193	LT934125.1	98.67	12786	12712
194	LT934125.1	100	124157	124222
194	BK001744.1	100	124659	124724
194	JF797218.1	100	122454	122519
195	LT934125.1	100	136137	136204
195	JF797218.1	100	133753	133820
195	JF797218.1	100	106442	106375
195	BK001744.1	100	107794	107727
195	BK001744.1	100	136808	136875
195	LT934125.1	100	107580	107513
196	BK001744.1	98.67	75003	75077
196	JF797218.1	98.67	73885	73959
196	LT934125.1	98.67	74671	74745
197	JF797218.1	98.67	113486	113560
197	BK001744.1	98.67	129247	129173
197	BK001744.1	98.67	115355	115429
197	LT934125.1	98.67	128618	128544
197	LT934125.1	98.67	115099	115173
197	JF797218.1	98.67	126709	126635
198	LT934125.1	100	70078	70004
198	BK001744.1	98.67	70423	70349
198	JF797218.1	98.67	69296	69222
199	JF797218.1	100	129125	129199
199	BK001744.1	100	112374	112300
199	LT934125.1	100	131639	131713
199	LT934125.1	100	112078	112004
199	BK001744.1	100	132228	132302
199	JF797218.1	100	111070	110996
200	JF797218.1	97.37	97019	96944
200	LT934125.1	97.37	97982	97907
200	BK001744.1	97.37	98345	98270
201	LT934125.1	100	111147	111073
201	JF797218.1	100	110125	110051
201	LT934125.1	100	132570	132644
201	JF797218.1	100	130070	130144
201	BK001744.1	100	111436	111362
201	BK001744.1	100	133166	133240
202	JF797218.1	96	77423	77497
202	BK001744.1	96	78541	78615
202	LT934125.1	96	78230	78304
203	JF797218.1	100	17931	18005
203	BK001744.1	100	18738	18812
203	LT934125.1	98.67	18509	18583
204	LT934125.1	100	138213	138287
204	BK001744.1	100	138872	138946
204	JF797218.1	100	135820	135894
204	BK001744.1	100	105730	105656
204	JF797218.1	100	104375	104301
204	LT934125.1	100	105504	105430
205	LT934125.1	98.67	128409	128483
205	JF797218.1	98.67	126496	126570
205	BK001744.1	98.67	115568	115494
205	JF797218.1	98.67	113699	113625
205	LT934125.1	98.67	115308	115234
205	BK001744.1	98.67	129034	129108
206	LT934125.1	100	32087	32161
206	JF797218.1	100	31479	31553
206	BK001744.1	100	32262	32336
207	JF797218.1	100	131138	131212
207	JF797218.1	100	109057	108983
207	BK001744.1	100	110368	110300
207	BK001744.1	100	134234	134302
208	JF797218.1	100	18021	18093
208	BK001744.1	100	18828	18900
208	LT934125.1	100	18599	18671
209	BK001744.1	100	94345	94419
209	JF797218.1	100	93083	93157
209	LT934125.1	100	93950	94024
210	LT934125.1	100	127317	127243
210	LT934125.1	100	116400	116474
210	JF797218.1	98.67	125433	125359
210	BK001744.1	98.67	116649	116723
210	BK001744.1	98.67	127953	127879
210	JF797218.1	98.67	114762	114836
211	JF797218.1	100	64761	64688
211	LT934125.1	100	65543	65470
211	BK001744.1	100	65888	65815
212	JF797218.1	100	109033	108959
212	JF797218.1	100	131162	131236
212	BK001744.1	97.33	110344	110272
212	BK001744.1	97.33	134258	134330
213	BK001744.1	97.33	6858	6784
213	JF797218.1	97.33	6441	6367
213	LT934125.1	97.33	6924	6850
214	JF797218.1	98.67	6749	6675
214	BK001744.1	98.67	7166	7092
214	LT934125.1	98.67	7232	7158
215	JF797218.1	100	93155	93082
215	LT934125.1	100	94022	93949
215	BK001744.1	100	94417	94344
216	LT934125.1	98.67	125367	125441
216	BK001744.1	98.67	125870	125944
216	JF797218.1	98.67	123666	123740
217	BK001744.1	97.37	98345	98270
217	JF797218.1	97.37	97019	96944
217	LT934125.1	97.37	97982	97907
218	LT934125.1	98.67	45516	45590
218	BK001744.1	98.67	45847	45921
218	JF797218.1	98.67	44904	44978
219	LT934125.1	98.67	50597	50523
219	BK001744.1	98.67	50954	50880
219	JF797218.1	98.67	49944	49870
220	LT934125.1	100	139799	139725
220	BK001744.1	100	140458	140384
220	LT934125.1	100	103918	103992
220	JF797218.1	100	137415	137341
220	JF797218.1	100	102780	102854
220	BK001744.1	100	104144	104218
221	LT934125.1	100	118414	118486
221	JF797218.1	100	116710	116782
221	BK001744.1	100	118913	118985
222	LT934125.1	98.51	133615	133681
222	LT934125.1	98.51	110102	110036
223	BK001744.1	97.33	6873	6799
223	JF797218.1	97.33	6456	6382
223	LT934125.1	97.33	6939	6865
224	BK001744.1	98.67	128252	128326
224	JF797218.1	98.67	125732	125806
224	LT934125.1	98.67	127616	127690
224	JF797218.1	98.67	114463	114389
224	BK001744.1	98.67	116350	116276
224	LT934125.1	98.67	116101	116027
225	LT934125.1	100	127209	127142
225	LT934125.1	100	116508	116575
226	JF797218.1	100	98927	98862
226	LT934125.1	100	99899	99834
226	BK001744.1	100	100250	100185
227	LT934125.1	97.22	45392	45321
227	JF797218.1	97.22	44780	44709
227	BK001744.1	97.22	45723	45652
228	JF797218.1	94.67	55016	54942
228	LT934125.1	94.67	55667	55593
228	BK001744.1	94.67	56023	55949
229	JF797218.1	98.67	50000	49926
229	LT934125.1	98.67	50653	50579
229	BK001744.1	97.33	51010	50936
230	BK001744.1	100	48696	48622
230	JF797218.1	100	47753	47679
230	LT934125.1	100	48365	48291
231	LT934125.1	100	81090	81016
231	BK001744.1	100	81474	81400
231	JF797218.1	100	80212	80138
232	BK001744.1	98.67	66073	65999
232	LT934125.1	98.67	65728	65654
232	JF797218.1	98.67	64946	64872
233	BK001744.1	93.33	125344	125270
234	JF797218.1	97.33	62004	62078
234	BK001744.1	97.33	63011	63085
234	LT934125.1	94.67	62645	62719
235	BK001744.1	93.33	125273	125347
236	LT934125.1	98.59	131580	131511
236	JF797218.1	98.59	111129	111198
236	BK001744.1	98.59	112433	112502
236	JF797218.1	98.59	129066	128997
236	LT934125.1	98.59	112137	112206
236	BK001744.1	98.59	132169	132100
237	JF797218.1	98.67	6026	6100
237	BK001744.1	98.67	6443	6517
237	LT934125.1	97.33	6509	6583
238	JF797218.1	100	123991	124065
238	LT934125.1	100	125692	125766
239	JF797218.1	100	47753	47679
239	LT934125.1	100	48365	48291
239	BK001744.1	100	48696	48622
240	JF797218.1	97.26	16158	16086
240	BK001744.1	97.26	16965	16893
240	LT934125.1	97.26	16736	16664
241	LT934125.1	98.53	114737	114804
241	LT934125.1	98.53	128980	128913
241	BK001744.1	98.53	129609	129542
241	BK001744.1	98.53	114993	115060
242	LT934125.1	100	5489	5415
242	BK001744.1	98.67	5423	5349
242	JF797218.1	98.67	5006	4932
243	JF797218.1	100	49938	50012
243	LT934125.1	100	50591	50665
243	BK001744.1	98.67	50948	51022
244	BK001744.1	97.33	2908	2834
244	LT934125.1	97.33	2975	2901
244	JF797218.1	97.33	2492	2418
245	BK001744.1	95.95	25130	25057
245	LT934125.1	94.59	24902	24829
246	LT934125.1	96	119160	119086
246	JF797218.1	96	117456	117382
246	BK001744.1	94.67	119659	119585
247	LT934125.1	98.65	139552	139479
247	JF797218.1	98.65	137168	137095
247	JF797218.1	98.65	103027	103100
247	LT934125.1	98.65	104165	104238
248	JF797218.1	100	11909	11835
248	BK001744.1	100	12326	12252
248	LT934125.1	98.67	12392	12318
249	BK001744.1	98.67	18187	18261
249	JF797218.1	97.33	17380	17454
249	LT934125.1	97.33	17958	18032
250	LT934125.1	95.95	118262	118335
250	BK001744.1	95.95	118761	118834
250	JF797218.1	95.95	116558	116631
251	JF797218.1	97.33	110039	109965
251	BK001744.1	97.33	111350	111276
251	LT934125.1	97.33	132656	132730
251	BK001744.1	97.33	133252	133326
251	JF797218.1	97.33	130156	130230
251	LT934125.1	97.33	111061	110987
252	LT934125.1	91.36	137597	137517
253	LT934125.1	96	50170	50096
253	BK001744.1	96	50527	50453
253	JF797218.1	96	49517	49443
254	JF797218.1	100	66886	66960
254	LT934125.1	100	67668	67742
254	BK001744.1	100	68013	68087
255	BK001744.1	98.67	119288	119362
255	LT934125.1	98.67	118789	118863
255	JF797218.1	98.67	117085	117159
256	LT934125.1	98.67	41442	41368
256	BK001744.1	98.67	41773	41699
256	JF797218.1	97.33	40830	40756
257	LT934125.1	98.67	94520	94594
257	BK001744.1	97.33	94903	94977
257	JF797218.1	97.33	93641	93715
258	LT934125.1	100	64731	64805
258	BK001744.1	100	65076	65150
258	JF797218.1	100	63949	64023
259	BK001744.1	100	71561	71487
259	JF797218.1	100	70443	70369
259	LT934125.1	100	71227	71153
260	LT934125.1	98.67	110897	110970
260	LT934125.1	98.67	132820	132747
260	BK001744.1	98.65	133416	133344
260	JF797218.1	98.65	130320	130248
260	JF797218.1	98.65	109875	109947
260	BK001744.1	98.65	111186	111258
261	JF797218.1	97.33	62004	62078
261	BK001744.1	97.33	63011	63085
261	LT934125.1	94.67	62645	62719
262	BK001744.1	97.33	6858	6784
262	JF797218.1	97.33	6441	6367
262	LT934125.1	97.33	6924	6850
263	BK001744.1	100	32444	32370
263	JF797218.1	100	31661	31587
263	LT934125.1	100	32269	32195
264	JF797218.1	100	20462	20535
264	LT934125.1	100	21040	21113
264	BK001744.1	100	21278	21351
265	JF797218.1	100	14386	14460
265	BK001744.1	100	14803	14877
265	LT934125.1	98.67	14857	14931
266	JF797218.1	97.37	128753	128828
266	JF797218.1	97.37	111442	111367
266	BK001744.1	97.37	112745	112670
266	BK001744.1	97.37	131857	131932
267	JF797218.1	94.67	117292	117366
267	BK001744.1	94.67	119495	119569
267	LT934125.1	93.33	118996	119070
268	JF797218.1	98.63	56150	56222
268	BK001744.1	98.63	57157	57229
268	LT934125.1	98.63	56801	56873
269	BK001744.1	98.67	115532	115458
269	JF797218.1	98.67	113663	113589
269	BK001744.1	98.67	129070	129144
269	JF797218.1	98.67	126532	126606
270	LT934125.1	97.33	118345	118271
270	JF797218.1	97.33	116641	116567
270	BK001744.1	97.33	118844	118770
271	BK001744.1	100	49603	49529
271	JF797218.1	100	48660	48586
271	LT934125.1	100	49272	49198
272	LT934125.1	100	66519	66593
272	BK001744.1	100	66864	66938
272	JF797218.1	100	65737	65811
273	LT934125.1	100	22163	22237
273	BK001744.1	100	22397	22471
273	JF797218.1	100	21583	21657
274	JF797218.1	98.67	63432	63506
274	LT934125.1	98.67	64214	64288
274	BK001744.1	98.67	64559	64633
275	JF797218.1	100	102449	102521
275	LT934125.1	100	140130	140058
275	LT934125.1	100	103587	103659
275	BK001744.1	100	103813	103885
275	JF797218.1	100	137746	137674
275	BK001744.1	100	140789	140717
276	LT934125.1	100	141317	141391
276	JF797218.1	100	101368	101294
276	JF797218.1	100	138827	138901
276	BK001744.1	100	102732	102658
276	BK001744.1	100	141870	141944
276	LT934125.1	100	102400	102326
277	LT934125.1	97.33	131408	131334
277	LT934125.1	97.33	112309	112383
278	LT934125.1	100	68487	68416
278	JF797218.1	100	67705	67634
278	BK001744.1	100	68832	68761
279	BK001744.1	100	139535	139461
279	JF797218.1	100	103712	103786
279	LT934125.1	100	138876	138802
279	BK001744.1	100	105067	105141
279	LT934125.1	100	104841	104915
279	JF797218.1	100	136483	136409
280	LT934125.1	100	105527	105601
280	BK001744.1	100	138849	138775
280	JF797218.1	100	135797	135723
280	LT934125.1	100	138190	138116
280	JF797218.1	100	104398	104472
280	BK001744.1	100	105753	105827
281	LT934125.1	100	94157	94231
281	JF797218.1	98.67	93290	93364
281	BK001744.1	98.67	94552	94626
282	LT934125.1	100	27789	27863
282	JF797218.1	100	27178	27252
282	BK001744.1	100	27961	28035
283	LT934125.1	96	28226	28300
283	JF797218.1	96	27615	27689
284	BK001744.1	96	75781	75707
284	JF797218.1	96	74663	74589
285	LT934125.1	100	109028	109102
285	LT934125.1	100	134689	134615
285	BK001744.1	98.67	135288	135214
285	JF797218.1	98.67	132193	132119
285	JF797218.1	98.67	108002	108076
285	BK001744.1	98.67	109314	109388
286	LT934125.1	98.67	66885	66959
286	BK001744.1	98.67	67230	67304
286	JF797218.1	98.67	66103	66177
287	LT934125.1	98.67	17626	17552
287	JF797218.1	98.67	17048	16974
287	BK001744.1	98.67	17855	17781
288	BK001744.1	100	23111	23185
288	JF797218.1	100	22297	22371
288	LT934125.1	100	22877	22951
289	BK001744.1	97.3	47748	47821
289	JF797218.1	97.3	46805	46878
289	LT934125.1	97.3	47417	47490
290	LT934125.1	100	6804	6737
290	BK001744.1	100	6738	6671
290	JF797218.1	100	6321	6254
291	LT934125.1	100	2146	2220
291	JF797218.1	98.67	1935	2009
291	BK001744.1	98.67	2162	2236
292	JF797218.1	97.33	66102	66028
292	BK001744.1	97.33	67229	67155
292	LT934125.1	97.33	66884	66810
293	LT934125.1	97.33	6833	6907
293	BK001744.1	97.33	6767	6841
293	JF797218.1	97.33	6350	6424
294	BK001744.1	100	28758	28684
294	JF797218.1	100	27975	27901
294	LT934125.1	100	28586	28512
295	LT934125.1	100	80624	80698
295	JF797218.1	100	79746	79820
295	BK001744.1	100	81008	81082
296	JF797218.1	100	80597	80523
296	BK001744.1	100	81859	81785
296	LT934125.1	100	81475	81401
297	LT934125.1	100	66519	66593
297	JF797218.1	100	65737	65811
297	BK001744.1	100	66864	66938
298	JF797218.1	100	46646	46720
298	BK001744.1	100	47589	47663
298	LT934125.1	100	47258	47332
299	LT934125.1	100	57997	58071
299	JF797218.1	100	57346	57420
299	BK001744.1	100	58353	58427
300	BK001744.1	97.26	14568	14496
300	LT934125.1	97.26	14622	14550
300	JF797218.1	97.26	14151	14079
301	BK001744.1	98.67	98856	98782
301	LT934125.1	98.67	98499	98425
301	JF797218.1	98.67	97530	97456
302	JF797218.1	97.33	14025	14099
302	LT934125.1	97.33	14496	14570
302	BK001744.1	97.33	14442	14516
303	BK001744.1	98.67	6443	6517
303	JF797218.1	98.67	6026	6100
303	LT934125.1	97.33	6509	6583
304	JF797218.1	98.67	111242	111168
304	JF797218.1	98.67	128953	129027
304	LT934125.1	97.26	112306	112234
304	LT934125.1	97.26	131411	131483
304	BK001744.1	97.33	112545	112472
304	BK001744.1	97.33	132057	132130
305	LT934125.1	98.67	34209	34283
305	BK001744.1	98.67	34579	34653
305	JF797218.1	98.67	33636	33710
306	JF797218.1	100	20065	19992
306	BK001744.1	100	20863	20790
306	LT934125.1	100	20643	20570
307	JF797218.1	100	117232	117158
307	LT934125.1	100	118936	118862
307	BK001744.1	100	119435	119361
308	JF797218.1	98.61	63727	63798
308	BK001744.1	98.61	64854	64925
308	LT934125.1	98.61	64509	64580
309	BK001744.1	96	14353	14279
309	JF797218.1	96	13936	13862
309	LT934125.1	96	14407	14333
310	LT934125.1	98.67	16752	16826
310	BK001744.1	100	16981	17052
310	JF797218.1	100	16174	16245
311	LT934125.1	100	89619	89545
311	BK001744.1	100	89996	89922
311	JF797218.1	100	88734	88660
312	LT934125.1	100	121828	121754
312	BK001744.1	100	122327	122253
312	JF797218.1	100	120125	120051
313	LT934125.1	97.33	90093	90019
313	JF797218.1	97.33	89208	89134
313	BK001744.1	97.33	90470	90396
314	JF797218.1	100	100444	100518
314	BK001744.1	100	101807	101881
314	LT934125.1	100	101501	101575
314	BK001744.1	100	142795	142721
314	JF797218.1	100	139751	139677
314	LT934125.1	100	142216	142142
315	JF797218.1	100	23937	24011
315	BK001744.1	100	24745	24819
315	LT934125.1	100	24517	24591
316	JF797218.1	98.67	47408	47482
316	BK001744.1	98.67	48351	48425
316	LT934125.1	98.67	48020	48094
317	BK001744.1	97.33	26515	26589
317	JF797218.1	97.33	25732	25806
317	LT934125.1	97.33	26343	26417
318	LT934125.1	100	21887	21813
318	JF797218.1	100	21307	21233
318	BK001744.1	100	22121	22047
319	JF797218.1	100	29125	29199
319	LT934125.1	100	29736	29810
319	BK001744.1	100	29908	29982
320	LT934125.1	97.33	7391	7317
320	BK001744.1	97.33	7325	7251
320	JF797218.1	97.33	6908	6834
321	JF797218.1	98.67	47408	47482
321	LT934125.1	98.67	48020	48094
321	BK001744.1	98.67	48351	48425
322	BK001744.1	97.33	39948	39874
322	LT934125.1	97.33	39611	39537
322	JF797218.1	97.33	39005	38931
323	LT934125.1	97.33	31301	31227
323	JF797218.1	97.33	30690	30616
323	BK001744.1	97.33	31473	31399
324	JF797218.1	98.65	69398	69325
324	LT934125.1	98.65	70180	70107
324	BK001744.1	98.65	70525	70452
325	LT934125.1	97.33	79081	79155
325	BK001744.1	97.33	79386	79460
325	JF797218.1	97.33	78268	78342
326	JF797218.1	100	49550	49476
326	BK001744.1	100	50560	50486
326	LT934125.1	100	50203	50129
327	JF797218.1	96	52939	53013
327	LT934125.1	96	53581	53655
328	BK001744.1	100	83904	83977
328	JF797218.1	100	82642	82715
328	LT934125.1	100	83529	83602
329	JF797218.1	98.65	40231	40304
329	BK001744.1	98.65	41174	41247
329	LT934125.1	98.65	40837	40910
330	JF797218.1	97.33	47233	47159
330	LT934125.1	97.33	47845	47771
330	BK001744.1	97.33	48176	48102
331	LT934125.1	100	26165	26237
331	BK001744.1	100	26337	26409
331	JF797218.1	100	25554	25626
332	JF797218.1	97.33	97530	97456
332	BK001744.1	97.33	98856	98782
332	LT934125.1	97.33	98499	98425
333	JF797218.1	100	9623	9697
333	BK001744.1	100	10040	10114
333	LT934125.1	100	10109	10183
334	JF797218.1	100	20758	20832
334	LT934125.1	100	21336	21410
334	BK001744.1	98.67	21574	21648
335	JF797218.1	98.53	101935	101868
335	LT934125.1	98.53	103073	103006
335	LT934125.1	98.53	140644	140711
335	BK001744.1	98.53	141303	141370
335	BK001744.1	98.53	103299	103232
335	JF797218.1	98.53	138260	138327
336	BK001744.1	100	8941	9015
336	LT934125.1	100	9007	9081
336	JF797218.1	100	8524	8598
337	BK001744.1	97.37	131866	131941
337	BK001744.1	97.37	112736	112661
337	JF797218.1	97.37	111433	111358
337	JF797218.1	97.37	128762	128837
337	LT934125.1	100	112490	112422
337	LT934125.1	100	131227	131295
338	BK001744.1	96	118819	118745
338	LT934125.1	96	118320	118246
338	JF797218.1	96	116616	116542
339	BK001744.1	100	90238	90312
339	LT934125.1	100	89861	89935
339	JF797218.1	100	88976	89050
340	LT934125.1	100	124590	124664
340	JF797218.1	100	122890	122964
340	BK001744.1	100	125095	125169
341	JF797218.1	100	104781	104707
341	BK001744.1	100	138466	138540
341	JF797218.1	100	135414	135488
341	LT934125.1	100	105910	105836
341	BK001744.1	100	106136	106062
341	LT934125.1	100	137807	137881
342	BK001744.1	100	94482	94408
342	LT934125.1	100	94087	94013
342	JF797218.1	100	93220	93146
343	BK001744.1	100	45206	45132
343	JF797218.1	100	44263	44189
343	LT934125.1	98.67	44875	44801
344	JF797218.1	98.65	10061	9988
344	BK001744.1	98.65	10478	10405
344	LT934125.1	98.65	10547	10474
345	BK001744.1	98.67	130861	130934
345	JF797218.1	98.67	112438	112365
345	BK001744.1	98.67	113741	113668
345	JF797218.1	98.67	127757	127830
345	LT934125.1	96	130208	130279
345	LT934125.1	96	113509	113438
346	JF797218.1	96	126877	126951
346	BK001744.1	96	115187	115113
346	LT934125.1	96	114931	114857
346	LT934125.1	96	128786	128860
346	BK001744.1	96	129415	129489
346	JF797218.1	96	113318	113244
347	JF797218.1	98.67	58498	58424
347	BK001744.1	98.67	59505	59431
347	LT934125.1	98.67	59149	59075
348	LT934125.1	96	77748	77674
348	JF797218.1	96	76941	76867
348	BK001744.1	96	78059	77985
349	JF797218.1	100	5143	5217
349	LT934125.1	100	5626	5700
349	BK001744.1	100	5560	5634
350	JF797218.1	98.67	69495	69421
350	BK001744.1	98.67	70622	70548
350	LT934125.1	97.33	70277	70203
351	LT934125.1	98.67	77815	77741
351	JF797218.1	98.67	77008	76934
351	BK001744.1	98.67	78126	78052
352	BK001744.1	98.67	19779	19705
352	LT934125.1	98.67	19559	19485
352	JF797218.1	98.67	18981	18907
353	BK001744.1	98.67	51813	51739
353	LT934125.1	98.67	51455	51381
353	JF797218.1	98.67	50802	50728
354	LT934125.1	100	48401	48475
354	JF797218.1	100	47789	47863
354	BK001744.1	100	48732	48806
355	LT934125.1	98.67	5387	5313
355	JF797218.1	98.67	4904	4830
355	BK001744.1	98.67	5321	5247
356	JF797218.1	98.67	26942	27016
356	LT934125.1	98.67	27553	27627
356	BK001744.1	98.67	27725	27799
357	JF797218.1	98.67	133267	133341
357	JF797218.1	98.67	106928	106854
357	LT934125.1	98.67	108067	107993
357	LT934125.1	98.67	135650	135724
357	BK001744.1	98.59	136326	136396
357	BK001744.1	98.59	108276	108206
358	JF797218.1	100	17931	18005
358	BK001744.1	100	18738	18812
358	LT934125.1	98.67	18509	18583
359	LT934125.1	96	99141	99215
359	BK001744.1	96	99501	99575
359	JF797218.1	96	98175	98249
360	LT934125.1	100	81486	81412
360	JF797218.1	100	80608	80534
360	BK001744.1	100	81870	81796
361	BK001744.1	98.55	26735	26803
361	LT934125.1	98.55	26563	26631
361	JF797218.1	98.55	25952	26020
362	BK001744.1	100	129232	129298
362	LT934125.1	100	115114	115048
362	LT934125.1	100	128603	128669
362	JF797218.1	100	113501	113435
362	BK001744.1	100	115370	115304
362	JF797218.1	100	126694	126760
363	LT934125.1	100	48128	48202
363	JF797218.1	100	47516	47590
363	BK001744.1	100	48459	48533
364	LT934125.1	100	96743	96669
364	BK001744.1	100	97110	97036
364	JF797218.1	98.67	95783	95709
365	BK001744.1	98.67	68614	68688
365	JF797218.1	98.67	67487	67561
365	LT934125.1	98.67	68269	68343
366	JF797218.1	100	27178	27252
366	BK001744.1	100	27961	28035
366	LT934125.1	100	27789	27863
367	BK001744.1	100	48696	48622
367	LT934125.1	100	48365	48291
367	JF797218.1	100	47753	47679
368	BK001744.1	100	96381	96455
368	JF797218.1	100	95054	95128
368	LT934125.1	100	96014	96088
369	JF797218.1	97.33	78268	78342
369	LT934125.1	97.33	79081	79155
369	BK001744.1	97.33	79386	79460
370	JF797218.1	96	98175	98249
370	BK001744.1	96	99501	99575
370	LT934125.1	96	99141	99215
371	JF797218.1	96	49517	49443
371	BK001744.1	96	50527	50453
371	LT934125.1	96	50170	50096
372	BK001744.1	100	74365	74439
372	JF797218.1	100	73247	73321
372	LT934125.1	98.67	74033	74107
373	LT934125.1	100	16736	16662
373	JF797218.1	100	16158	16084
373	BK001744.1	100	16965	16891
374	BK001744.1	100	48032	47958
374	LT934125.1	100	47701	47627
374	JF797218.1	100	47089	47015
375	LT934125.1	100	45624	45550
375	BK001744.1	100	45955	45881
375	JF797218.1	100	45012	44938
376	BK001744.1	100	116872	116798
376	LT934125.1	100	116614	116540
376	LT934125.1	100	127103	127177
376	BK001744.1	100	127730	127804
376	JF797218.1	100	114985	114911
376	JF797218.1	100	125210	125284
377	JF797218.1	92.59	9505	9425
377	BK001744.1	92.59	9922	9842
377	LT934125.1	91.36	9988	9908
378	LT934125.1	96	123576	123650
378	JF797218.1	96	121873	121947
378	BK001744.1	96	124078	124152
379	JF797218.1	98.67	4374	4448
379	BK001744.1	98.67	4791	4865
379	LT934125.1	98.67	4857	4931
380	BK001744.1	98.67	73352	73426
380	LT934125.1	98.67	73020	73094
380	JF797218.1	98.67	72234	72308
381	JF797218.1	100	88734	88660
381	LT934125.1	100	89619	89545
381	BK001744.1	100	89996	89922
382	BK001744.1	98.67	67230	67304
382	LT934125.1	98.67	66885	66959
382	JF797218.1	98.67	66103	66177
383	JF797218.1	100	125601	125675
383	LT934125.1	100	127485	127559
383	BK001744.1	100	116481	116407
383	BK001744.1	100	128121	128195
383	LT934125.1	100	116232	116158
383	JF797218.1	100	114594	114520
384	LT934125.1	98.67	73020	73094
384	JF797218.1	98.67	72234	72308
384	BK001744.1	98.67	73352	73426
385	JF797218.1	100	4717	4791
385	LT934125.1	100	5200	5274
385	BK001744.1	100	5134	5208
386	BK001744.1	100	55268	55203
386	LT934125.1	100	54903	54838
386	JF797218.1	100	54261	54196
387	JF797218.1	97.33	6187	6261
387	LT934125.1	97.33	6670	6744
387	BK001744.1	97.33	6604	6678
388	BK001744.1	100	63814	63740
388	JF797218.1	100	62688	62614
388	LT934125.1	100	63466	63392
389	LT934125.1	97.33	43527	43453
389	JF797218.1	97.33	42915	42841
389	BK001744.1	97.33	43858	43784
390	BK001744.1	98.67	18187	18261
390	LT934125.1	97.33	17958	18032
390	JF797218.1	97.33	17380	17454
391	LT934125.1	100	92795	92721
391	JF797218.1	100	91931	91857
391	BK001744.1	100	93193	93119
392	JF797218.1	100	129125	129199
392	LT934125.1	100	131639	131713
392	LT934125.1	100	112078	112004
392	BK001744.1	100	112374	112300
392	BK001744.1	100	132228	132302
392	JF797218.1	100	111070	110996
393	LT934125.1	100	114579	114505
393	LT934125.1	100	129138	129212
393	BK001744.1	100	114835	114761
393	BK001744.1	100	129767	129841
394	JF797218.1	97.3	59092	59165
394	LT934125.1	97.3	59743	59816
394	BK001744.1	95.95	60099	60172
395	LT934125.1	98.67	104331	104405
395	JF797218.1	98.67	137002	136928
395	LT934125.1	98.67	139386	139312
395	JF797218.1	98.67	103193	103267
395	BK001744.1	98.67	104548	104622
395	BK001744.1	98.67	140054	139980
396	BK001744.1	100	81039	80965
396	JF797218.1	100	79777	79703
396	LT934125.1	100	80655	80581
397	BK001744.1	100	43977	44050
397	LT934125.1	100	43646	43719
397	JF797218.1	100	43034	43107
398	LT934125.1	94.67	9651	9577
398	BK001744.1	94.67	9585	9511
398	JF797218.1	94.67	9168	9094
399	JF797218.1	97.33	120734	120660
399	LT934125.1	97.33	122437	122363
400	BK001744.1	94.67	9585	9511
400	JF797218.1	94.67	9168	9094
400	LT934125.1	94.67	9651	9577
401	JF797218.1	100	18087	18015
401	BK001744.1	100	18894	18822
401	LT934125.1	100	18665	18593
402	JF797218.1	96	107936	108009
402	BK001744.1	96	109248	109321
402	LT934125.1	93.51	108959	109035
403	JF797218.1	98.67	75971	75897
403	LT934125.1	98.67	76778	76704
403	BK001744.1	98.67	77089	77015
404	LT934125.1	98.67	31317	31391
404	BK001744.1	98.67	31489	31563
404	JF797218.1	98.67	30706	30780
405	LT934125.1	97.33	126980	126906
405	LT934125.1	97.33	116737	116811
405	JF797218.1	98.57	115113	115182
405	BK001744.1	98.57	117000	117069
405	JF797218.1	98.57	125082	125013
405	BK001744.1	98.57	127602	127533
406	JF797218.1	98.67	84117	84191
406	LT934125.1	98.67	85004	85078
406	BK001744.1	98.67	85379	85453
407	BK001744.1	100	106546	106480
407	JF797218.1	100	135004	135070
407	JF797218.1	100	105191	105125
407	LT934125.1	100	137391	137457
407	LT934125.1	100	106326	106260
407	BK001744.1	100	138056	138122
408	BK001744.1	96.05	131827	131902
408	BK001744.1	96.05	112775	112700
408	JF797218.1	96.05	128723	128798
408	JF797218.1	96.05	111472	111397
409	JF797218.1	95.95	62005	62078
409	BK001744.1	95.95	63012	63085
410	BK001744.1	96	56323	56397
410	LT934125.1	96	55967	56041
410	JF797218.1	96	55316	55390
411	LT934125.1	100	4461	4387
411	BK001744.1	100	4395	4321
411	JF797218.1	100	3978	3904
412	JF797218.1	98.67	86278	86204
412	LT934125.1	98.67	87163	87089
412	BK001744.1	98.67	87540	87466
413	LT934125.1	98.67	17437	17511
413	JF797218.1	98.67	16859	16933
413	BK001744.1	98.67	17666	17740
414	BK001744.1	96	63537	63611
414	JF797218.1	96	62410	62484
414	LT934125.1	96	63188	63262
415	LT934125.1	100	21274	21348
415	JF797218.1	100	20696	20770
415	BK001744.1	98.67	21512	21586
416	BK001744.1	100	53609	53535
416	JF797218.1	98.67	52598	52524
416	LT934125.1	98.67	53240	53166
417	JF797218.1	100	109027	108958
417	JF797218.1	100	131168	131236
418	BK001744.1	94.44	124191	124120
418	JF797218.1	94.44	121986	121915
418	LT934125.1	94.44	123689	123618
419	LT934125.1	98.67	38432	38506
419	JF797218.1	98.67	37826	37900
419	BK001744.1	98.67	38769	38843
420	BK001744.1	98.67	127403	127330
420	BK001744.1	98.67	117199	117272
420	JF797218.1	98.67	115311	115384
420	JF797218.1	98.67	124884	124811
420	LT934125.1	97.33	126777	126704
420	LT934125.1	97.33	116938	117011
421	BK001744.1	96	63095	63021
421	JF797218.1	96	62088	62014
422	BK001744.1	100	94266	94193
422	JF797218.1	100	93004	92931
422	LT934125.1	100	93871	93798
423	JF797218.1	100	114263	114190
423	BK001744.1	100	116150	116077
423	BK001744.1	100	128452	128525
423	JF797218.1	100	125932	126005
423	LT934125.1	98.65	115901	115828
423	LT934125.1	98.65	127816	127889
424	JF797218.1	98.67	104711	104785
424	LT934125.1	98.67	105840	105914
424	BK001744.1	98.67	138536	138462
424	JF797218.1	98.67	135484	135410
424	BK001744.1	98.67	106066	106140
424	LT934125.1	98.67	137877	137803
425	JF797218.1	98.67	47616	47690
425	BK001744.1	98.67	48559	48633
425	LT934125.1	98.67	48228	48302
426	LT934125.1	98.67	128226	128300
426	LT934125.1	98.67	115491	115417
426	JF797218.1	96	113883	113809
426	JF797218.1	96	126312	126386
427	LT934125.1	98.67	127074	127148
427	LT934125.1	98.67	116643	116569
427	BK001744.1	97.33	127701	127775
427	JF797218.1	97.33	115014	114940
427	BK001744.1	97.33	116901	116827
427	JF797218.1	97.33	125181	125255
428	LT934125.1	100	17523	17597
428	BK001744.1	100	17752	17826
428	JF797218.1	100	16945	17019
429	LT934125.1	100	127578	127651
429	BK001744.1	100	116388	116315
429	JF797218.1	100	125694	125767
429	BK001744.1	100	128214	128287
429	LT934125.1	100	116139	116066
429	JF797218.1	100	114501	114428
430	BK001744.1	97.33	31848	31774
430	LT934125.1	97.33	31676	31602
430	JF797218.1	97.33	31065	30991
431	BK001744.1	98.67	55215	55141
431	LT934125.1	98.67	54850	54776
431	JF797218.1	98.67	54208	54134
432	LT934125.1	100	88386	88313
432	JF797218.1	98.65	87501	87428
432	BK001744.1	98.65	88763	88690
433	BK001744.1	100	115370	115300
433	JF797218.1	100	126694	126764
433	LT934125.1	100	115114	115044
433	JF797218.1	100	113501	113431
433	LT934125.1	100	128603	128673
433	BK001744.1	100	129232	129302
434	LT934125.1	100	126811	126738
434	LT934125.1	100	116904	116977
434	JF797218.1	100	115278	115350
434	BK001744.1	100	127436	127364
434	JF797218.1	100	124917	124845
434	BK001744.1	100	117166	117238
435	BK001744.1	100	6717	6791
435	JF797218.1	100	6300	6374
435	LT934125.1	100	6783	6857
436	BK001744.1	98.67	120805	120879
436	LT934125.1	97.33	120309	120383
436	JF797218.1	97.33	118605	118679
437	JF797218.1	100	120384	120310
437	BK001744.1	100	122586	122512
437	LT934125.1	100	122087	122013
438	BK001744.1	100	107825	107899
438	LT934125.1	100	107611	107685
438	LT934125.1	100	136106	136032
438	JF797218.1	100	133722	133648
438	BK001744.1	100	136777	136703
438	JF797218.1	100	106473	106547
439	JF797218.1	98.67	96500	96426
439	LT934125.1	98.67	97460	97386
439	BK001744.1	98.67	97827	97753
440	LT934125.1	100	48426	48500
440	JF797218.1	100	47814	47888
440	BK001744.1	100	48757	48831
441	BK001744.1	100	97531	97597
442	JF797218.1	98.67	66781	66855
442	BK001744.1	98.67	67908	67982
442	LT934125.1	98.67	67563	67637
443	LT934125.1	98.67	96354	96428
443	BK001744.1	97.33	96721	96795
443	JF797218.1	100	95394	95459
444	JF797218.1	100	69398	69324
444	BK001744.1	100	70525	70451
444	LT934125.1	100	70180	70106
445	JF797218.1	98.67	71681	71607
445	BK001744.1	98.67	72799	72725
445	LT934125.1	98.67	72467	72393
446	BK001744.1	97.33	86006	85932
446	LT934125.1	97.33	85631	85557
446	JF797218.1	97.33	84744	84670
447	BK001744.1	98.67	138830	138904
447	JF797218.1	98.67	135778	135852
447	LT934125.1	98.67	138171	138245
447	JF797218.1	98.67	104417	104343
447	BK001744.1	98.67	105772	105698
447	LT934125.1	98.67	105546	105472
448	BK001744.1	100	29908	29982
448	LT934125.1	100	29736	29810
448	JF797218.1	100	29125	29199
449	JF797218.1	100	57050	56976
449	BK001744.1	100	58057	57983
449	LT934125.1	100	57701	57627
450	BK001744.1	98.67	129036	129110
450	LT934125.1	98.67	115306	115232
450	JF797218.1	98.67	126498	126572
450	LT934125.1	98.67	128411	128485
450	BK001744.1	98.67	115566	115492
450	JF797218.1	98.67	113697	113623
451	JF797218.1	100	137251	137325
451	BK001744.1	100	104308	104234
451	JF797218.1	100	102944	102870
451	BK001744.1	100	140294	140368
451	LT934125.1	100	139635	139709
451	LT934125.1	100	104082	104008
452	LT934125.1	100	107708	107634
452	JF797218.1	100	106570	106496
452	LT934125.1	100	136009	136083
452	JF797218.1	100	133625	133699
452	BK001744.1	97.33	136680	136754
452	BK001744.1	97.33	107922	107848
453	JF797218.1	97.22	81573	81502
453	BK001744.1	97.22	82835	82764
454	JF797218.1	97.3	62083	62010
454	BK001744.1	97.3	63090	63017
454	LT934125.1	94.59	62724	62651
455	JF797218.1	97.14	41139	41070
455	BK001744.1	97.14	42082	42013
455	LT934125.1	97.14	41751	41682
456	JF797218.1	100	116846	116920
456	BK001744.1	100	119049	119123
456	LT934125.1	100	118550	118624
457	JF797218.1	97.14	136195	136126
457	BK001744.1	97.14	139247	139178
457	JF797218.1	97.14	104000	104069
457	LT934125.1	97.14	138588	138519
457	BK001744.1	97.14	105355	105424
457	LT934125.1	97.14	105129	105198
458	JF797218.1	97.37	111440	111365
458	BK001744.1	97.37	131859	131934
458	BK001744.1	97.37	112743	112668
458	JF797218.1	97.37	128755	128830
459	BK001744.1	100	89598	89524
459	LT934125.1	100	89221	89147
459	JF797218.1	100	88336	88262
460	LT934125.1	100	23072	23145
460	BK001744.1	100	23306	23379
460	JF797218.1	100	22492	22565
461	LT934125.1	100	71227	71153
461	BK001744.1	100	71561	71487
461	JF797218.1	100	70443	70369
462	JF797218.1	100	111023	110949
462	JF797218.1	100	129172	129246
462	BK001744.1	100	132275	132349
462	LT934125.1	100	112031	111957
462	BK001744.1	100	112327	112253
462	LT934125.1	100	131686	131760
463	LT934125.1	98.65	95538	95465
464	JF797218.1	97.3	32298	32225
464	BK001744.1	97.3	33205	33132
464	LT934125.1	97.3	32850	32777
465	LT934125.1	96.1	49596	49672
465	BK001744.1	96.1	49927	50003
465	JF797218.1	96.1	48984	49060
466	JF797218.1	98.67	4806	4880
466	BK001744.1	98.67	5223	5297
466	LT934125.1	97.33	5289	5363
467	BK001744.1	100	92476	92406
467	JF797218.1	100	91214	91144
468	JF797218.1	100	92924	92851
468	BK001744.1	100	94186	94113
468	LT934125.1	98.65	93791	93718
469	LT934125.1	100	81276	81350
469	BK001744.1	100	81660	81734
469	JF797218.1	100	80398	80472
470	JF797218.1	100	50155	50081
470	LT934125.1	100	50808	50734
470	BK001744.1	100	51165	51091
471	LT934125.1	100	81276	81350
471	JF797218.1	100	80398	80472
471	BK001744.1	100	81660	81734
472	BK001744.1	100	23663	23737
472	JF797218.1	100	22849	22923
472	LT934125.1	100	23429	23503
473	BK001744.1	100	119658	119726
473	JF797218.1	100	117455	117523
473	LT934125.1	100	119159	119227
474	BK001744.1	98.63	113535	113607
474	BK001744.1	98.63	131067	130995
474	JF797218.1	98.63	127963	127891
474	JF797218.1	98.63	112232	112304
474	LT934125.1	97.26	130412	130340
474	LT934125.1	97.26	113305	113377
475	JF797218.1	100	57143	57069
475	LT934125.1	100	57794	57720
475	BK001744.1	98.67	58150	58076
476	JF797218.1	97.33	110052	109978
476	LT934125.1	97.33	111074	111000
476	LT934125.1	97.33	132643	132717
476	BK001744.1	97.33	111363	111289
476	BK001744.1	97.33	133239	133313
476	JF797218.1	97.33	130143	130217
477	BK001744.1	95.95	118761	118834
477	JF797218.1	95.95	116558	116631
477	LT934125.1	95.95	118262	118335
478	JF797218.1	100	90939	90865
478	BK001744.1	100	92201	92127
478	LT934125.1	100	91824	91750
479	LT934125.1	100	36263	36189
479	BK001744.1	100	36600	36526
479	JF797218.1	100	35657	35583
480	BK001744.1	96	124078	124152
480	JF797218.1	96	121873	121947
480	LT934125.1	96	123576	123650
481	LT934125.1	98.67	131639	131713
481	BK001744.1	98.67	132228	132302
481	JF797218.1	98.67	111070	110996
481	JF797218.1	98.67	129125	129199
481	BK001744.1	98.67	112374	112300
481	LT934125.1	98.67	112078	112004
482	JF797218.1	100	31656	31582
482	LT934125.1	100	32264	32190
482	BK001744.1	100	32439	32365
483	JF797218.1	100	41387	41461
483	BK001744.1	100	42330	42404
483	LT934125.1	100	41999	42073
484	BK001744.1	97.3	43858	43785
484	JF797218.1	97.3	42915	42842
484	LT934125.1	97.3	43527	43454
485	BK001744.1	98.67	76181	76107
485	LT934125.1	98.67	75849	75775
485	JF797218.1	98.67	75063	74989
486	JF797218.1	98.67	131252	131326
486	JF797218.1	98.67	108943	108869
486	BK001744.1	98.67	134346	134420
486	BK001744.1	98.67	110256	110182
486	LT934125.1	100	133760	133824
486	LT934125.1	100	109957	109893
487	JF797218.1	100	114593	114667
487	JF797218.1	100	125602	125528
487	LT934125.1	100	116231	116305
487	BK001744.1	100	128122	128048
487	LT934125.1	100	127486	127412
487	BK001744.1	100	116480	116554
488	BK001744.1	100	74031	73957
488	LT934125.1	100	73699	73625
488	JF797218.1	100	72913	72839
489	LT934125.1	98.67	74671	74745
489	JF797218.1	98.67	73885	73959
489	BK001744.1	98.67	75003	75077
490	JF797218.1	100	22380	22306
490	LT934125.1	100	22960	22886
490	BK001744.1	100	23194	23120
491	BK001744.1	98.67	57802	57728
491	JF797218.1	98.67	56795	56721
491	LT934125.1	98.67	57446	57372
492	LT934125.1	100	48426	48500
492	JF797218.1	100	47814	47888
492	BK001744.1	100	48757	48831
493	JF797218.1	96	62088	62014
493	BK001744.1	96	63095	63021
494	LT934125.1	98.67	121763	121689
494	BK001744.1	98.67	122262	122188
494	JF797218.1	98.67	120060	119986
495	LT934125.1	98.67	112385	112459
495	JF797218.1	98.67	111321	111395
495	LT934125.1	98.67	131332	131258
495	BK001744.1	98.67	112624	112698
495	JF797218.1	98.67	128874	128800
495	BK001744.1	98.67	131978	131904
496	LT934125.1	100	6783	6857
496	BK001744.1	100	6717	6791
496	JF797218.1	100	6300	6374
497	JF797218.1	96	35294	35368
497	BK001744.1	96	36237	36311
497	LT934125.1	96	35900	35974
498	LT934125.1	100	104165	104238
498	JF797218.1	100	137168	137095
498	JF797218.1	100	103027	103100
498	LT934125.1	100	139552	139479
499	BK001744.1	98.67	18187	18261
499	JF797218.1	97.33	17380	17454
499	LT934125.1	97.33	17958	18032
500	LT934125.1	100	28113	28039
500	BK001744.1	100	28285	28211
500	JF797218.1	100	27502	27428
501	LT934125.1	98.65	36131	36058
501	BK001744.1	98.65	36468	36395
501	JF797218.1	98.65	35525	35452
502	BK001744.1	96	75781	75707
502	JF797218.1	96	74663	74589
503	JF797218.1	100	70441	70515
503	LT934125.1	100	71225	71299
503	BK001744.1	100	71559	71633
504	LT934125.1	98.67	20520	20594
504	JF797218.1	98.67	19942	20016
504	BK001744.1	98.67	20740	20814
505	LT934125.1	100	134901	134827
505	JF797218.1	100	107793	107867
505	BK001744.1	100	109105	109179
505	BK001744.1	100	135497	135423
505	LT934125.1	100	108816	108890
505	JF797218.1	100	132402	132328
506	LT934125.1	98.67	65276	65202
506	BK001744.1	98.67	65621	65547
506	JF797218.1	98.67	64494	64420
507	LT934125.1	98.67	79039	78965
507	BK001744.1	98.67	79344	79270
507	JF797218.1	98.67	78226	78152
508	BK001744.1	100	25313	25239
508	LT934125.1	98.67	25085	25011
508	JF797218.1	98.67	24505	24431
509	LT934125.1	100	105910	105836
509	BK001744.1	100	106136	106062
509	LT934125.1	100	137807	137881
509	BK001744.1	100	138466	138540
509	JF797218.1	100	135414	135488
509	JF797218.1	100	104781	104707
510	LT934125.1	100	3352	3426
510	BK001744.1	100	3285	3359
510	JF797218.1	100	2869	2943
511	JF797218.1	96.05	128723	128798
511	JF797218.1	96.05	111472	111397
511	BK001744.1	96.05	131827	131902
511	BK001744.1	96.05	112775	112700
512	JF797218.1	97.37	97019	96944
512	BK001744.1	97.37	98345	98270
512	LT934125.1	97.37	97982	97907
513	JF797218.1	98.67	131252	131326
513	BK001744.1	98.67	110256	110182
513	JF797218.1	98.67	108943	108869
513	BK001744.1	98.67	134346	134420
513	LT934125.1	100	133760	133824
513	LT934125.1	100	109957	109893
514	LT934125.1	97.33	47414	47488
514	JF797218.1	97.33	46802	46876
514	BK001744.1	97.33	47745	47819
515	JF797218.1	100	36542	36468
515	BK001744.1	100	37485	37411
515	LT934125.1	100	37148	37074
516	JF797218.1	100	20106	20180
516	LT934125.1	100	20684	20758
516	BK001744.1	98.67	20922	20996
517	LT934125.1	100	107611	107685
517	JF797218.1	100	106473	106547
517	JF797218.1	100	133722	133648
517	BK001744.1	100	136777	136703
517	BK001744.1	100	107825	107899
517	LT934125.1	100	136106	136032
518	BK001744.1	96	123648	123722
518	JF797218.1	96	121443	121517
518	LT934125.1	96	123146	123220
519	BK001744.1	98.67	32338	32412
519	LT934125.1	98.67	32163	32237
519	JF797218.1	98.67	31555	31629
520	LT934125.1	100	80955	80881
520	JF797218.1	100	80077	80003
520	BK001744.1	100	81339	81265
521	LT934125.1	100	137232	137306
521	LT934125.1	100	106485	106411
521	JF797218.1	92.59	134839	134919
521	BK001744.1	92.59	137891	137971
521	BK001744.1	100	106711	106645
521	JF797218.1	100	105356	105290
522	BK001744.1	94.67	125970	126044
522	LT934125.1	94.67	125467	125541
522	JF797218.1	94.67	123766	123840
523	LT934125.1	100	5382	5455
523	BK001744.1	97.3	5316	5389
523	JF797218.1	97.3	4899	4972
524	BK001744.1	100	29908	29982
524	JF797218.1	100	29125	29199
524	LT934125.1	100	29736	29810
525	JF797218.1	98.65	76254	76327
525	BK001744.1	98.65	77372	77445
525	LT934125.1	97.3	77061	77134
526	JF797218.1	100	48116	48190
526	LT934125.1	100	48728	48802
526	BK001744.1	98.67	49059	49133
527	JF797218.1	98.67	82984	83058
527	LT934125.1	98.67	83871	83945
527	BK001744.1	98.67	84246	84320
528	JF797218.1	100	82215	82141
528	LT934125.1	100	83102	83028
528	BK001744.1	100	83477	83403
529	BK001744.1	95.65	3552	3484
529	JF797218.1	95.65	3136	3068
529	LT934125.1	95.65	3619	3551
530	BK001744.1	97.33	56655	56729
530	JF797218.1	97.33	55648	55722
530	LT934125.1	97.33	56299	56373
531	BK001744.1	97.33	118842	118768
531	LT934125.1	97.33	118343	118269
531	JF797218.1	97.33	116639	116565
532	BK001744.1	100	136410	136336
532	JF797218.1	100	133355	133281
532	LT934125.1	100	107979	108053
532	BK001744.1	100	108192	108266
532	LT934125.1	100	135738	135664
532	JF797218.1	100	106840	106914
533	LT934125.1	100	63496	63568
533	JF797218.1	100	62718	62790
533	BK001744.1	100	63844	63916
534	BK001744.1	98.67	23552	23478
534	JF797218.1	97.3	22737	22664
534	LT934125.1	97.3	23317	23244
535	JF797218.1	97.33	16715	16789
535	LT934125.1	97.33	17293	17367
535	BK001744.1	96	17522	17596
536	BK001744.1	98.65	23552	23479
536	LT934125.1	97.26	23317	23245
536	JF797218.1	97.26	22737	22665
537	LT934125.1	100	140114	140188
537	BK001744.1	100	140773	140847
537	JF797218.1	100	137730	137804
537	JF797218.1	100	102465	102391
537	BK001744.1	100	103829	103755
537	LT934125.1	100	103603	103529
538	BK001744.1	100	92201	92127
538	LT934125.1	100	91824	91750
538	JF797218.1	100	90939	90865
539	BK001744.1	100	19850	19776
539	LT934125.1	100	19630	19556
539	JF797218.1	98.67	19052	18978
540	BK001744.1	98.67	120953	120880
541	LT934125.1	98.67	65276	65202
541	BK001744.1	98.67	65621	65547
541	JF797218.1	98.67	64494	64420
542	BK001744.1	100	131093	131019
542	JF797218.1	100	112206	112280
542	JF797218.1	100	127989	127915
542	BK001744.1	100	113509	113583
542	LT934125.1	100	130438	130365
542	LT934125.1	100	113279	113352
543	JF797218.1	95.95	39588	39515
543	BK001744.1	95.95	40531	40458
543	LT934125.1	95.95	40194	40121
544	JF797218.1	97.33	111150	111223
544	JF797218.1	97.33	129045	128972
544	BK001744.1	97.22	132148	132078
544	BK001744.1	97.22	112454	112524
545	LT934125.1	94.67	109251	109177
545	LT934125.1	94.67	134466	134540
546	BK001744.1	93.33	77528	77602
546	JF797218.1	93.33	76410	76484
547	LT934125.1	92.5	110847	110926
547	LT934125.1	98.55	132870	132802
548	JF797218.1	94.67	13936	13862
548	LT934125.1	94.67	14407	14333
548	BK001744.1	94.67	14353	14279
549	JF797218.1	100	114501	114427
549	LT934125.1	100	116139	116065
549	LT934125.1	100	127578	127652
549	BK001744.1	100	128214	128288
549	JF797218.1	100	125694	125768
549	BK001744.1	100	116388	116314
550	BK001744.1	100	47930	47856
550	LT934125.1	100	47599	47525
550	JF797218.1	100	46987	46913
551	JF797218.1	100	45021	44947
551	LT934125.1	100	45633	45559
551	BK001744.1	100	45964	45890
552	LT934125.1	100	122602	122676
552	JF797218.1	100	120899	120973
552	BK001744.1	98.67	123104	123178
553	LT934125.1	100	112780	112854
553	BK001744.1	100	113021	113095
553	JF797218.1	100	111718	111792
553	LT934125.1	100	130937	130863
553	JF797218.1	100	128477	128403
553	BK001744.1	100	131581	131507
554	LT934125.1	98.67	35598	35524
554	BK001744.1	98.67	35935	35861
554	JF797218.1	98.67	34992	34918
555	BK001744.1	100	27961	28035
555	LT934125.1	100	27789	27863
555	JF797218.1	100	27178	27252
556	LT934125.1	98.67	101298	101224
556	LT934125.1	98.67	142419	142493
557	BK001744.1	100	110891	110964
557	JF797218.1	100	109580	109653
557	JF797218.1	100	130615	130542
557	BK001744.1	100	133711	133638
557	LT934125.1	100	133113	133041
557	LT934125.1	100	110604	110676
558	BK001744.1	100	72799	72725
558	JF797218.1	100	71681	71607
558	LT934125.1	100	72467	72393
559	LT934125.1	98.67	139382	139456
559	LT934125.1	98.67	104335	104261
559	BK001744.1	98.67	140050	140124
559	JF797218.1	98.67	103197	103123
559	BK001744.1	98.67	104552	104478
559	JF797218.1	98.67	136998	137072
560	BK001744.1	100	71081	71155
560	JF797218.1	100	69963	70037
560	LT934125.1	100	70747	70821
561	JF797218.1	100	20937	20863
561	LT934125.1	100	21515	21441
561	BK001744.1	98.67	21753	21679
562	JF797218.1	100	120190	120264
562	BK001744.1	100	122392	122466
562	LT934125.1	100	121893	121967
563	BK001744.1	100	47861	47787
563	JF797218.1	100	46918	46844
563	LT934125.1	100	47530	47456
564	LT934125.1	98.67	107620	107694
564	JF797218.1	98.67	106482	106556
564	JF797218.1	98.67	133713	133639
564	BK001744.1	98.67	136768	136694
564	BK001744.1	98.67	107834	107908
564	LT934125.1	98.67	136097	136023
565	LT934125.1	97.33	138481	138555
565	BK001744.1	97.33	139140	139214
565	JF797218.1	97.33	104107	104033
565	BK001744.1	97.33	105462	105388
565	JF797218.1	97.33	136088	136162
565	LT934125.1	97.33	105236	105162
566	JF797218.1	100	114985	114911
566	BK001744.1	100	127730	127804
566	BK001744.1	100	116872	116798
566	LT934125.1	100	116614	116540
566	LT934125.1	100	127103	127177
566	JF797218.1	100	125210	125284
567	LT934125.1	100	26695	26621
567	JF797218.1	98.67	26084	26010
567	BK001744.1	98.67	26867	26793
568	LT934125.1	94.67	125857	125783
568	BK001744.1	94.67	126360	126286
568	JF797218.1	94.67	124156	124082
569	LT934125.1	98.65	104432	104359
569	BK001744.1	98.65	104649	104576
569	JF797218.1	98.65	103294	103221
569	LT934125.1	98.65	139285	139358
569	JF797218.1	98.65	136901	136974
569	BK001744.1	98.65	139953	140026
570	LT934125.1	91.36	127386	127306
570	BK001744.1	91.36	116580	116660
570	LT934125.1	91.36	116331	116411
570	JF797218.1	91.36	114693	114773
570	JF797218.1	91.36	125502	125422
570	BK001744.1	91.36	128022	127942
571	BK001744.1	100	53424	53350
571	LT934125.1	100	53055	52981
571	JF797218.1	100	52413	52339
572	JF797218.1	94.67	136790	136716
[truncated: 3,609 more rows]
