# Supplementary material for: Case Report: Metagenomic Next-Generation Sequencing for Diagnosis of Human Encephalitis and Endophthalmitis Caused by Pseudorabies Virus
Source: Front Med (Lausanne). 2022 Jan 14;8:753988. doi: 10.3389/fmed.2021.753988 (PMC8795075; doi:10.3389/fmed.2021.753988)
Supplement: Supplementary file 3 [file Data_Sheet_1.FASTA]

>PRV-CHCW_TSS20201129-029-5093
TCACCGGCCAGGATGAAGGGGTTGGACAGGAAGGACACCATGCCGCCGACGGCCGAGATCACGGCCCCCGTGGCGCCCAGGACCACCTTGCCGACGGCGGCGCCCACGTCGCCGAGGCCCTGGAAGAAGTTGGCGATGCCGCGCAGCAGCACCACATTGTGGTCCACCTTGACCACGCGGTCAATGTCGTAGAACTTGAGCGGCTGGTA
